# Supplementary material for: Differential regulation of germ line apoptosis and germ cell differentiation by CPEB family members in C. elegans
Source: PLoS One. 2017 Jul 31;12(7):e0182270. doi: 10.1371/journal.pone.0182270 (PMC5536308; doi:10.1371/journal.pone.0182270)
Supplement: S2 Table — (XLSX) [file pone.0182270.s015.xlsx]

## Sheet: Column_Description
This sheet contains descriptions for all column headers used in this file
Column header	Description
GO.ID	GO term identifier
Term	GO term name (truncated after 50 characters)
Ontology	Category of GO term [Biological Process (BP), Cellular Component (CC), and Molecular Function (MF)]
Annotated	Number of genes from gene universe mapped to the GO term
Significant	Number of interesting genes mapped to the GO term
Expected	Number of interesting genes mapped to the GO term if the interesting genes were randomly distributed over all GO terms
log2.Enrichment/Depletion	log2 scaled enrichment (positive values) or depletion (negative values) of GO term
PvalueElim.Fisher.greater	P-value from one-tailed Fisher's exact test (alternative = "greater"; default of "topGO" package) in combination with “elim” algorithm
PvalueElim.Fisher.less	P-value from one-tailed Fisher's exact test (alternative = "less") in combination with “elim” algorithm
PvalueElim.Fisher.two	P-value from two-tailed Fisher's exact test (alternative = "two.sided") in combination with “elim” algorithm (Used for all downstream anaylsis)
Significant_WBGeneIDs	WBGeneIDs of interesting genes mapped to the GO term

## Sheet: SILAC_fog-1_vs_N2@L3
GO.ID	Term	Ontology	Annotated	Significant	Expected	log2.Enrichment/Depletion	PvalueElim.Fisher.greater	PvalueElim.Fisher.less	PvalueElim.Fisher.two	Significant_WBGeneIDs
GO:0007269	neurotransmitter secretion	BP	13	4	0.84	2.25154	0.00738275	0.999154	0.00738275	WBGene00019305;WBGene00001189;WBGene00004032;WBGene00001032
GO:0044710	single-organism metabolic process	BP	282	27	18.25	0.565063	0.012283	0.993954	0.0170148	WBGene00003186;WBGene00020131;WBGene00007707;WBGene00019895;WBGene00011507;WBGene00004259;WBGene00011272;WBGene00009353;WBGene00009246;WBGene00022104;WBGene00008117;WBGene00004391;WBGene00001993;WBGene00019154;WBGene00001239;WBGene00000964;WBGene00000838;WBGene00020662;WBGene00018811;WBGene00000098;WBGene00004032;WBGene00011095;WBGene00001629;WBGene00001006;WBGene00013866;WBGene00018393;WBGene000…
GO:0043933	macromolecular complex subunit organization	BP	115	2	7.44	-1.8953	0.997099	0.0143028	0.0261052	WBGene00019305;WBGene00000098
GO:0032482	Rab protein signal transduction	BP	11	3	0.71	2.07907	0.0294414	0.996236	0.0294414	WBGene00004268;WBGene00004276;WBGene00011083
GO:0050877	neurological system process	BP	13	3	0.84	1.8365	0.0464893	0.992617	0.0464893	WBGene00020131;WBGene00004032;WBGene00006826
GO:0006935	chemotaxis	BP	13	3	0.84	1.8365	0.0464893	0.992617	0.0464893	WBGene00000917;WBGene00020131;WBGene00004032
GO:0006886	intracellular protein transport	BP	42	6	2.72	1.14136	0.0485149	0.984691	0.0485149	WBGene00002073;WBGene00004268;WBGene00008857;WBGene00019305;WBGene00004276;WBGene00011083
GO:0098797	plasma membrane protein complex	CC	10	3	0.64	2.22882	0.0210279	0.997698	0.0210279	WBGene00000225;WBGene00001006;WBGene00006826
GO:0043231	intracellular membrane-bounded organelle	CC	665	33	42.58	-0.36771	0.990105	0.018472	0.0351134	WBGene00006888;WBGene00003792;WBGene00003020;WBGene00002073;WBGene00001598;WBGene00007971;WBGene00004268;WBGene00007707;WBGene00008857;WBGene00019895;WBGene00000390;WBGene00011507;WBGene00003821;WBGene00011272;WBGene00009353;WBGene00011527;WBGene00012608;WBGene00019305;WBGene00010844;WBGene00003218;WBGene00014083;WBGene00013378;WBGene00016508;WBGene00015461;WBGene00000098;WBGene00006826;WBGene000…
GO:0003924	GTPase activity	MF	24	6	1.66	1.85378	0.0044039	0.999246	0.0044039	WBGene00004268;WBGene00000390;WBGene00003821;WBGene00009246;WBGene00004276;WBGene00011083

## Sheet: SILAC_cpb-2_vs_N2@L3
GO.ID	Term	Ontology	Annotated	Significant	Expected	log2.Enrichment/Depletion	PvalueElim.Fisher.greater	PvalueElim.Fisher.less	PvalueElim.Fisher.two	Significant_WBGeneIDs
GO:0006417	regulation of translation	BP	14	3	0.74	2.01937	0.0304681	0.995993	0.0304681	WBGene00002583;WBGene00018339;WBGene00015547
GO:0018208	peptidyl-proline modification	BP	14	3	0.74	2.01937	0.0304681	0.995993	0.0304681	WBGene00001077;WBGene00004025;WBGene00001431
GO:0005764	lysosome	CC	18	3	0.82	1.87127	0.0405239	0.993853	0.0405239	WBGene00019895;WBGene00000776;WBGene00000217
GO:0030017	sarcomere	CC	31	4	1.42	1.49411	0.0422296	0.991039	0.0422296	WBGene00002978;WBGene00002978;WBGene00003371;WBGene00000554;WBGene00006789
GO:0044444	cytoplasmic part	CC	358	23	16.37	0.49058	0.0294746	0.998828	0.0491165	WBGene00022281;WBGene00020383;WBGene00001497;WBGene00002978;WBGene00002978;WBGene00019895;WBGene00001498;WBGene00012608;WBGene00003371;WBGene00018339;WBGene00001077;WBGene00006937;WBGene00009006;WBGene00004025;WBGene00000142;WBGene00000554;WBGene00000915;WBGene00000776;WBGene00001431;WBGene00003991;WBGene00011938;WBGene00000217;WBGene00015547;WBGene00006789

## Sheet: SILAC_cpb-3_vs_N2@L4
GO.ID	Term	Ontology	Annotated	Significant	Expected	log2.Enrichment/Depletion	PvalueElim.Fisher.greater	PvalueElim.Fisher.less	PvalueElim.Fisher.two	Significant_WBGeneIDs
GO:0009888	tissue development	BP	25	3	0.67	2.16273	0.0273001	0.996303	0.0273001	WBGene00022492;WBGene00000961;WBGene00006524
GO:0045860	positive regulation of protein kinase activity	BP	10	2	0.27	2.88897	0.027632	0.998123	0.027632	WBGene00004758;WBGene00006524
GO:0035262	gonad morphogenesis	BP	11	2	0.3	2.73697	0.0332095	0.997466	0.0332095	WBGene00008805;WBGene00000961
GO:0030421	defecation	BP	12	2	0.32	2.64386	0.0391881	0.996684	0.0391881	WBGene00022276;WBGene00002138
GO:0051240	positive regulation of multicellular organismal pr...	BP	29	3	0.78	1.94342	0.0403163	0.993569	0.0403163	WBGene00022276;WBGene00022492;WBGene00004758
GO:0051046	regulation of secretion	BP	13	2	0.35	2.51457	0.0455437	0.995768	0.0455437	WBGene00022276;WBGene00002138
GO:0006928	movement of cell or subcellular component	BP	52	4	1.4	1.51457	0.047347	0.989142	0.047347	WBGene00002228;WBGene00001580;WBGene00008805;WBGene00000961
GO:0044424	intracellular part	CC	1115	20	27.94	-0.482332	0.999945	0.00207504	0.0101324	WBGene00021830;WBGene00000787;WBGene00004508;WBGene00001595;WBGene00003390;WBGene00012903;WBGene00022492;WBGene00010428;WBGene00008654;WBGene00004340;WBGene00000421;WBGene00002228;WBGene00001578;WBGene00017154;WBGene00001241;WBGene00008877;WBGene00017924;WBGene00012004;WBGene00020886;WBGene00018961
GO:0005737	cytoplasm	CC	828	14	20.75	-0.567685	0.996008	0.118728	0.0144493	WBGene00000787;WBGene00004508;WBGene00001595;WBGene00012903;WBGene00022492;WBGene00010428;WBGene00008654;WBGene00002228;WBGene00001578;WBGene00001241;WBGene00008877;WBGene00017924;WBGene00012004;WBGene00018961
GO:0004521	endoribonuclease activity	MF	11	2	0.34	2.55639	0.0436322	0.99613	0.0436322	WBGene00000787;WBGene00019624

## Sheet: RNA-seq_fog-1_vs_N2@L3
GO.ID	Term	Ontology	Annotated	Significant	Expected	log2.Enrichment/Depletion	PvalueElim.Fisher.greater	PvalueElim.Fisher.less	PvalueElim.Fisher.two	Significant_WBGeneIDs
GO:0040002	collagen and cuticulin-based cuticle development	BP	30	9	0.59	3.93114	2.86719e-09	1	2.86719e-09	WBGene00001067;WBGene00015646;WBGene00004397;WBGene00001077;WBGene00000611;WBGene00000603;WBGene00001394;WBGene00005018;WBGene00000252
GO:0030239	myofibril assembly	BP	25	6	0.49	3.61411	0.000147648	1	0.000147648	WBGene00006820;WBGene00003934;WBGene00006794;WBGene00003495;WBGene00006764;WBGene00006789
GO:0043623	cellular protein complex assembly	BP	59	6	1.17	2.35845	0.000954961	0.999867	0.000954961	WBGene00006820;WBGene00006819;WBGene00003831;WBGene00006915;WBGene00006794;WBGene00006789
GO:0031581	hemidesmosome assembly	BP	14	3	0.28	3.42146	0.00230871	0.999879	0.00230871	WBGene00002915;WBGene00022069;WBGene00001999
GO:0006936	muscle contraction	BP	31	4	0.61	2.71312	0.00295571	0.9997	0.00295571	WBGene00003934;WBGene00003495;WBGene00003370;WBGene00006789
GO:0051716	cellular response to stimulus	BP	734	8	14.51	-0.858976	0.999539	0.358341	0.0043119	WBGene00002025;WBGene00006959;WBGene00000683;WBGene00022069;WBGene00004266;WBGene00002010;WBGene00001073;WBGene00006789
GO:0044763	single-organism cellular process	BP	2301	35	45.5	-0.378512	0.999999	0.088715	0.00527131	WBGene00006820;WBGene00003934;WBGene00006819;WBGene00003071;WBGene00006528;WBGene00006529;WBGene00006626;WBGene00019061;WBGene00003831;WBGene00006915;WBGene00000114;WBGene00002915;WBGene00006537;WBGene00006959;WBGene00003214;WBGene00001263;WBGene00011867;WBGene00000683;WBGene00022069;WBGene00001999;WBGene00006780;WBGene00001394;WBGene00001564;WBGene00004266;WBGene00006794;WBGene00021562;WBGene000…
GO:0018996	molting cycle, collagen and cuticulin-based cuticl...	BP	58	5	1.15	2.12029	0.00534058	0.999129	0.00534058	WBGene00003071;WBGene00015646;WBGene00004210;WBGene00004264;WBGene00004397
GO:0040018	positive regulation of multicellular organism grow...	BP	39	4	0.77	2.37707	0.00685967	0.999102	0.00685967	WBGene00003071;WBGene00001077;WBGene00006780;WBGene00001073
GO:0007154	cell communication	BP	664	5	13.13	-1.39287	0.998412	0.0532142	0.0086531	WBGene00006959;WBGene00000683;WBGene00022069;WBGene00004266;WBGene00006789
GO:0032465	regulation of cytokinesis	BP	10	2	0.2	3.32193	0.0156615	0.999194	0.0156615	WBGene00006528;WBGene00006529
GO:0015986	ATP synthesis coupled proton transport	BP	10	2	0.2	3.32193	0.0156615	0.999194	0.0156615	WBGene00019061;WBGene00006915
GO:0045214	sarcomere organization	BP	10	2	0.2	3.32193	0.0156615	0.999194	0.0156615	WBGene00003495;WBGene00006764
GO:0030866	cortical actin cytoskeleton organization	BP	10	2	0.2	3.32193	0.0156615	0.999194	0.0156615	WBGene00011867;WBGene00000064
GO:0044700	single organism signaling	BP	625	5	12.36	-1.30568	0.996891	0.128287	0.0173893	WBGene00006959;WBGene00000683;WBGene00022069;WBGene00004266;WBGene00006789
GO:0016310	phosphorylation	BP	328	1	6.49	-2.69822	0.998953	0.00865975	0.0194768	WBGene00003831
GO:0008340	determination of adult lifespan	BP	140	7	2.77	1.33747	0.0195652	0.994148	0.0195652	WBGene00004415;WBGene00004444;WBGene00003831;WBGene00016250;WBGene00002005;WBGene00001564;WBGene00006434
GO:0009792	embryo development ending in birth or egg hatching	BP	208	9	4.11	1.13079	0.020125	0.992899	0.020125	WBGene00006528;WBGene00006529;WBGene00002025;WBGene00003214;WBGene00011867;WBGene00001077;WBGene00003242;WBGene00000064;WBGene00002280
GO:0090304	nucleic acid metabolic process	BP	679	6	13.43	-1.16242	0.995818	0.100412	0.0214179	WBGene00020915;WBGene00009180;WBGene00006959;WBGene00001999;WBGene00001423;WBGene00006434
GO:0002164	larval development	BP	341	13	6.74	0.947691	0.0147109	0.994036	0.0214688	WBGene00003071;WBGene00004264;WBGene00002065;WBGene00003831;WBGene00006915;WBGene00002025;WBGene00006959;WBGene00001263;WBGene00006803;WBGene00003242;WBGene00000599;WBGene00003495;WBGene00003370
GO:0007015	actin filament organization	BP	31	3	0.61	2.29808	0.0224265	0.997044	0.0224265	WBGene00003934;WBGene00006819;WBGene00006794
GO:0009790	embryo development	BP	364	16	7.2	1.152	0.0229264	0.999463	0.0229264	WBGene00003934;WBGene00006528;WBGene00006529;WBGene00003831;WBGene00002025;WBGene00003214;WBGene00001263;WBGene00011867;WBGene00001077;WBGene00001564;WBGene00006794;WBGene00006803;WBGene00003242;WBGene00000064;WBGene00003495;WBGene00002280
GO:0034620	cellular response to unfolded protein	BP	56	4	1.11	1.84944	0.0238279	0.99541	0.0238279	WBGene00002025;WBGene00006959;WBGene00000683;WBGene00002010
GO:0048869	cellular developmental process	BP	603	10	11.92	-0.253384	0.99611	0.334877	0.0262789	WBGene00006820;WBGene00003934;WBGene00022069;WBGene00006780;WBGene00006794;WBGene00006803;WBGene00003242;WBGene00003495;WBGene00006764;WBGene00006789
GO:0034220	ion transmembrane transport	BP	219	2	4.33	-1.11437	1	0.182071	0.0329292	WBGene00019061;WBGene00006915
GO:0034645	cellular macromolecule biosynthetic process	BP	504	4	9.97	-1.31759	0.993205	0.0213584	0.0380884	WBGene00009180;WBGene00006959;WBGene00001423;WBGene00006434
GO:0031323	regulation of cellular metabolic process	BP	500	4	9.89	-1.30597	0.992732	0.0226629	0.0381965	WBGene00009180;WBGene00006959;WBGene00001423;WBGene00006434
GO:0010171	body morphogenesis	BP	65	4	1.29	1.63263	0.0384914	0.991348	0.0384914	WBGene00001077;WBGene00006780;WBGene00006803;WBGene00003057
GO:0045333	cellular respiration	BP	16	2	0.32	2.64386	0.0386969	0.996548	0.0386969	WBGene00003831;WBGene00021562
GO:0009058	biosynthetic process	BP	770	7	15.22	-1.12054	0.999619	0.159366	0.0402635	WBGene00019061;WBGene00006915;WBGene00009180;WBGene00006959;WBGene00001394;WBGene00001423;WBGene00006434
GO:0051128	regulation of cellular component organization	BP	286	1	5.65	-2.49825	0.997385	0.018989	0.0422831	WBGene00006794
GO:0051603	proteolysis involved in cellular protein catabolic...	BP	131	6	2.59	1.21201	0.0434576	0.986005	0.0434576	WBGene00022069;WBGene00000784;WBGene00000781;WBGene00010204;WBGene00000776;WBGene00000786
GO:0006464	cellular protein modification process	BP	563	5	11.13	-1.15445	0.991388	0.0241591	0.0470168	WBGene00001077;WBGene00022069;WBGene00001073;WBGene00001423;WBGene00000883
GO:0006812	cation transport	BP	194	2	3.84	-0.941106	1	0.252442	0.0492228	WBGene00019061;WBGene00006915
GO:0060102	collagen and cuticulin-based cuticle extracellular...	CC	14	7	0.3	4.54432	4.66467e-09	1	4.66467e-09	WBGene00001067;WBGene00004264;WBGene00004397;WBGene00001074;WBGene00003057;WBGene00005018;WBGene00009983
GO:0005865	striated muscle thin filament	CC	10	4	0.21	4.25154	3.6606e-05	0.999999	3.6606e-05	WBGene00006819;WBGene00006794;WBGene00000066;WBGene00003495
GO:0030056	hemidesmosome	CC	11	4	0.23	4.12029	5.65943e-05	0.999998	5.65943e-05	WBGene00006876;WBGene00002915;WBGene00003497;WBGene00003482
GO:0005604	basement membrane	CC	18	4	0.38	3.39593	0.000468332	0.999973	0.000468332	WBGene00001263;WBGene00003893;WBGene00003242;WBGene00002280
GO:0043233	organelle lumen	CC	346	4	7.39	-0.885574	0.94706	0.95897	0.000522791	WBGene00020915;WBGene00001423;WBGene00000776;WBGene00006926
GO:0045111	intermediate filament cytoskeleton	CC	10	3	0.21	3.8365	0.00100836	0.999963	0.00100836	WBGene00006876;WBGene00003497;WBGene00003482
GO:0031674	I band	CC	10	3	0.21	3.8365	0.00100836	0.999963	0.00100836	WBGene00006819;WBGene00006803;WBGene00006436
GO:0016324	apical plasma membrane	CC	42	5	0.9	2.47393	0.00178507	0.999779	0.00178507	WBGene00003071;WBGene00006876;WBGene00004210;WBGene00006915;WBGene00011867
GO:0005634	nucleus	CC	1109	8	23.68	-1.5656	0.999996	0.000229984	0.00249056	WBGene00020915;WBGene00009050;WBGene00006626;WBGene00006959;WBGene00022069;WBGene00002005;WBGene00001423;WBGene00001502
GO:0005615	extracellular space	CC	113	8	2.41	1.73097	0.00250974	0.99943	0.00250974	WBGene00015646;WBGene00003893;WBGene00000784;WBGene00000219;WBGene00000781;WBGene00010204;WBGene00000776;WBGene00000786
GO:0044464	cell part	CC	3223	61	68.82	-0.174019	0.999996	0.0928443	0.00300805	WBGene00020915;WBGene00000779;WBGene00006820;WBGene00003934;WBGene00006819;WBGene00009050;WBGene00003071;WBGene00006528;WBGene00006876;WBGene00001488;WBGene00006924;WBGene00004210;WBGene00006626;WBGene00019061;WBGene00000472;WBGene00003831;WBGene00006915;WBGene00000114;WBGene00002025;WBGene00006537;WBGene00006959;WBGene00000380;WBGene00003214;WBGene00003497;WBGene00003482;WBGene00011867;WBGene000…
GO:0031672	A band	CC	30	4	0.64	2.64386	0.00345414	0.999635	0.00345414	WBGene00006820;WBGene00006803;WBGene00003515;WBGene00006436
GO:0016021	integral component of membrane	CC	365	1	7.79	-2.96162	0.999756	0.0024185	0.00378529	WBGene00006803
GO:0005764	lysosome	CC	75	6	1.6	1.90689	0.00486495	0.99905	0.00486495	WBGene00000784;WBGene00000219;WBGene00000781;WBGene00010204;WBGene00000776;WBGene00000786
GO:0044420	extracellular matrix component	CC	24	6	0.51	3.55639	0.00580155	1	0.00580155	WBGene00001263;WBGene00003893;WBGene00003242;WBGene00003057;WBGene00009983;WBGene00002280
GO:0044428	nuclear part	CC	424	2	9.05	-2.17792	0.999328	0.0722405	0.0066356	WBGene00020915;WBGene00001423
GO:0036379	myofilament	CC	18	6	0.38	3.98089	0.0105021	1	0.0105021	WBGene00006819;WBGene00006794;WBGene00003515;WBGene00000066;WBGene00003495;WBGene00006789
GO:0005884	actin filament	CC	10	2	0.21	3.25154	0.0181258	0.998992	0.0181258	WBGene00006819;WBGene00000064
GO:0016460	myosin II complex	CC	11	2	0.23	3.12029	0.0218503	0.998635	0.0218503	WBGene00003515;WBGene00006789
GO:0097458	neuron part	CC	272	1	5.81	-2.53854	0.997779	0.0165186	0.0280593	WBGene00006528
GO:0042995	cell projection	CC	284	1	6.06	-2.59932	0.998323	0.012988	0.0288971	WBGene00006528
GO:0070013	intracellular organelle lumen	CC	344	2	7.35	-1.87774	0.996226	0.476488	0.030159	WBGene00020915;WBGene00001423
GO:0031982	vesicle	CC	117	6	2.5	1.26303	0.0374071	0.988388	0.0374071	WBGene00003071;WBGene00004210;WBGene00011867;WBGene00003090;WBGene00000776;WBGene00006926
GO:0016469	proton-transporting two-sector ATPase complex	CC	15	2	0.32	2.64386	0.0394845	0.99646	0.0394845	WBGene00019061;WBGene00006915
GO:0044459	plasma membrane part	CC	386	7	8.24	-0.235289	0.9945	0.408152	0.0426659	WBGene00003071;WBGene00006876;WBGene00004210;WBGene00006915;WBGene00011867;WBGene00006780;WBGene00006803
GO:0072686	mitotic spindle	CC	16	2	0.34	2.55639	0.0445123	0.995709	0.0445123	WBGene00006528;WBGene00011867
GO:0005739	mitochondrion	CC	215	9	4.59	0.971431	0.037731	0.985076	0.0460605	WBGene00019061;WBGene00003831;WBGene00000114;WBGene00002025;WBGene00003214;WBGene00001564;WBGene00021562;WBGene00002010;WBGene00000883
GO:0042302	structural constituent of cuticle	MF	13	7	0.23	4.92765	6.00867e-10	1	6.00867e-10	WBGene00001067;WBGene00004397;WBGene00000611;WBGene00000603;WBGene00003057;WBGene00005018;WBGene00000252
GO:0051015	actin filament binding	MF	20	4	0.35	3.51457	0.000349611	0.999981	0.000349611	WBGene00006819;WBGene00006876;WBGene00006794;WBGene00006789
GO:0004197	cysteine-type endopeptidase activity	MF	48	5	0.85	2.55639	0.0014089	0.999835	0.0014089	WBGene00000784;WBGene00000781;WBGene00010204;WBGene00000776;WBGene00000786
GO:0005198	structural molecule activity	MF	82	12	1.46	3.03899	0.00402716	1	0.00402716	WBGene00003934;WBGene00001067;WBGene00004397;WBGene00001263;WBGene00000611;WBGene00000603;WBGene00003057;WBGene00005018;WBGene00000066;WBGene00002280;WBGene00000252;WBGene00006789
GO:0016740	transferase activity	MF	633	4	11.23	-1.48929	0.998127	0.00691052	0.0113484	WBGene00003214;WBGene00022069;WBGene00001564;WBGene00001423
GO:0015078	hydrogen ion transmembrane transporter activity	MF	13	2	0.23	3.12029	0.0212911	0.998664	0.0212911	WBGene00019061;WBGene00006915
GO:0019829	cation-transporting ATPase activity	MF	14	2	0.25	3	0.0245597	0.998321	0.0245597	WBGene00019061;WBGene00006915
GO:0022891	substrate-specific transmembrane transporter activ...	MF	250	2	4.44	-1.15056	1	0.167032	0.0313006	WBGene00019061;WBGene00006915
GO:0005509	calcium ion binding	MF	17	2	0.3	2.73697	0.035481	0.996979	0.035481	WBGene00003934;WBGene00003893
GO:0016491	oxidoreductase activity	MF	144	6	2.56	1.22882	0.0404156	0.987325	0.0404156	WBGene00000114;WBGene00001077;WBGene00001394;WBGene00021562;WBGene00001073;WBGene00006434

## Sheet: RNA-seq_cpb-2_vs_N2@L3
GO.ID	Term	Ontology	Annotated	Significant	Expected	log2.Enrichment/Depletion	PvalueElim.Fisher.greater	PvalueElim.Fisher.less	PvalueElim.Fisher.two	Significant_WBGeneIDs
GO:0006633	fatty acid biosynthetic process	BP	12	4	0.15	4.73697	9.71349e-06	1	9.71349e-06	WBGene00004076;WBGene00002891;WBGene00001393;WBGene00001394
GO:0030163	protein catabolic process	BP	163	13	2.03	2.67896	1.72247e-05	1	1.72247e-05	WBGene00000788;WBGene00022069;WBGene00000785;WBGene00000784;WBGene00000219;WBGene00000218;WBGene00000215;WBGene00000781;WBGene00010204;WBGene00000776;WBGene00000214;WBGene00000786;WBGene00000216
GO:0040002	collagen and cuticulin-based cuticle development	BP	30	5	0.37	3.75633	2.71525e-05	0.999999	2.71525e-05	WBGene00001077;WBGene00000611;WBGene00001394;WBGene00000608;WBGene00000252
GO:0051603	proteolysis involved in cellular protein catabolic...	BP	131	8	1.63	2.29513	0.000169676	0.999976	0.000169676	WBGene00000788;WBGene00022069;WBGene00000785;WBGene00000784;WBGene00000781;WBGene00010204;WBGene00000776;WBGene00000786
GO:0050794	regulation of cellular process	BP	1256	6	15.65	-1.38313	0.999972	0.182487	0.000289139	WBGene00003071;WBGene00006528;WBGene00006959;WBGene00022069;WBGene00013766;WBGene00006921
GO:0006508	proteolysis	BP	214	13	2.67	2.2836	0.00167138	1	0.00167138	WBGene00000788;WBGene00022069;WBGene00000785;WBGene00000784;WBGene00000219;WBGene00000218;WBGene00000215;WBGene00000781;WBGene00010204;WBGene00000776;WBGene00000214;WBGene00000786;WBGene00000216
GO:0044763	single-organism cellular process	BP	2301	20	28.67	-0.519542	0.999995	0.0308094	0.00506222	WBGene00006820;WBGene00019322;WBGene00003071;WBGene00006528;WBGene00004076;WBGene00006915;WBGene00002915;WBGene00006959;WBGene00002891;WBGene00022069;WBGene00006780;WBGene00001393;WBGene00001394;WBGene00001564;WBGene00018811;WBGene00013766;WBGene00006921;WBGene00003495;WBGene00000216;WBGene00006764
GO:0044260	cellular macromolecule metabolic process	BP	1359	13	16.93	-0.38107	0.999291	0.469357	0.00527813	WBGene00000788;WBGene00006959;WBGene00001077;WBGene00022069;WBGene00006759;WBGene00000785;WBGene00000784;WBGene00010627;WBGene00000781;WBGene00010204;WBGene00000776;WBGene00013766;WBGene00000786
GO:0018996	molting cycle, collagen and cuticulin-based cuticl...	BP	58	4	0.72	2.47393	0.00547728	0.999327	0.00547728	WBGene00003071;WBGene00004210;WBGene00004264;WBGene00002891
GO:0045214	sarcomere organization	BP	10	2	0.12	4.05889	0.00641396	0.999796	0.00641396	WBGene00003495;WBGene00006764
GO:0051453	regulation of intracellular pH	BP	11	2	0.14	3.8365	0.00777737	0.999721	0.00777737	WBGene00006915;WBGene00006921
GO:1902600	hydrogen ion transmembrane transport	BP	12	2	0.15	3.73697	0.00925919	0.999632	0.00925919	WBGene00006915;WBGene00006921
GO:0007154	cell communication	BP	664	2	8.27	-2.04789	0.998844	0.150975	0.0110837	WBGene00006959;WBGene00022069
GO:0040018	positive regulation of multicellular organism grow...	BP	39	3	0.49	2.61411	0.0120935	0.998738	0.0120935	WBGene00003071;WBGene00001077;WBGene00006780
GO:0031581	hemidesmosome assembly	BP	14	2	0.17	3.55639	0.012566	0.999401	0.012566	WBGene00002915;WBGene00022069
GO:0016337	single organismal cell-cell adhesion	BP	15	2	0.19	3.39593	0.0143851	0.999258	0.0143851	WBGene00006876;WBGene00006921
GO:0044700	single organism signaling	BP	625	2	7.79	-1.96162	0.998043	0.266192	0.0168644	WBGene00006959;WBGene00022069
GO:0032259	methylation	BP	49	3	0.61	2.29808	0.0223631	0.997032	0.0223631	WBGene00022781;WBGene00018811;WBGene00013766
GO:0051179	localization	BP	1060	5	13.21	-1.40163	0.999938	0.0795592	0.0226035	WBGene00003071;WBGene00006528;WBGene00006915;WBGene00022069;WBGene00006921
GO:0051716	cellular response to stimulus	BP	734	3	9.15	-1.60881	0.99728	0.216809	0.023675	WBGene00002025;WBGene00006959;WBGene00022069
GO:0006811	ion transport	BP	329	2	4.1	-1.03562	1	0.208628	0.0295953	WBGene00006915;WBGene00006921
GO:0055085	transmembrane transport	BP	327	2	4.07	-1.02503	1	0.21219	0.0296589	WBGene00006915;WBGene00006921
GO:0090304	nucleic acid metabolic process	BP	679	3	8.46	-1.4957	0.994641	0.0201286	0.0344798	WBGene00006959;WBGene00010627;WBGene00013766
GO:0043068	positive regulation of programmed cell death	BP	27	2	0.34	2.55639	0.0437594	0.995705	0.0437594	WBGene00022069;WBGene00006921
GO:0007163	establishment or maintenance of cell polarity	BP	67	3	0.83	1.85378	0.0498265	0.990879	0.0498265	WBGene00006528;WBGene00004076;WBGene00002891
GO:0005764	lysosome	CC	75	12	1.1	3.44746	3.28165e-10	1	3.28165e-10	WBGene00000788;WBGene00000785;WBGene00000784;WBGene00000219;WBGene00000218;WBGene00000215;WBGene00000781;WBGene00010204;WBGene00000776;WBGene00000214;WBGene00000786;WBGene00000216
GO:0005615	extracellular space	CC	113	12	1.65	2.8625	4.14427e-08	1	4.14427e-08	WBGene00000788;WBGene00000785;WBGene00000784;WBGene00000219;WBGene00000218;WBGene00000215;WBGene00000781;WBGene00010204;WBGene00000776;WBGene00000214;WBGene00000786;WBGene00000216
GO:0016324	apical plasma membrane	CC	42	5	0.61	3.03505	0.000309415	0.999975	0.000309415	WBGene00003071;WBGene00006876;WBGene00004210;WBGene00006915;WBGene00006917
GO:0030056	hemidesmosome	CC	11	3	0.16	4.22882	0.000447072	0.999988	0.000447072	WBGene00006876;WBGene00002915;WBGene00003497
GO:0005634	nucleus	CC	1109	3	16.2	-2.43296	0.999999	8.03935e-05	0.000530786	WBGene00006959;WBGene00022069;WBGene00010627
GO:0045177	apical part of cell	CC	57	8	0.83	3.26882	0.000909645	1	0.000909645	WBGene00003071;WBGene00006876;WBGene00004210;WBGene00002054;WBGene00006915;WBGene00002891;WBGene00006917;WBGene00003090
GO:0031674	I band	CC	10	2	0.15	3.73697	0.00874284	0.999671	0.00874284	WBGene00004130;WBGene00006436
GO:0033176	proton-transporting V-type ATPase complex	CC	10	2	0.15	3.73697	0.00874284	0.999671	0.00874284	WBGene00006915;WBGene00006921
GO:0045111	intermediate filament cytoskeleton	CC	10	2	0.15	3.73697	0.00874284	0.999671	0.00874284	WBGene00006876;WBGene00003497
GO:0031672	A band	CC	30	3	0.44	2.76939	0.00904523	0.999161	0.00904523	WBGene00006820;WBGene00006759;WBGene00006436
GO:0060102	collagen and cuticulin-based cuticle extracellular...	CC	14	2	0.2	3.32193	0.0170325	0.999044	0.0170325	WBGene00004264;WBGene00000608
GO:0044428	nuclear part	CC	424	1	6.19	-2.62994	0.998702	0.164574	0.0170416	WBGene00010627
GO:0043234	protein complex	CC	660	5	9.64	-0.947105	0.997156	0.0606892	0.0250213	WBGene00006876;WBGene00006915;WBGene00003497;WBGene00006921;WBGene00003495
GO:0031982	vesicle	CC	117	5	1.71	1.54793	0.0267437	0.993429	0.0267437	WBGene00003071;WBGene00004210;WBGene00003090;WBGene00000776;WBGene00006926
GO:0044425	membrane part	CC	696	9	10.17	-0.176323	0.994751	0.420051	0.0343912	WBGene00003071;WBGene00006876;WBGene00004210;WBGene00006915;WBGene00010070;WBGene00006780;WBGene00006917;WBGene00006921;WBGene00019617
GO:0005886	plasma membrane	CC	573	7	8.37	-0.257873	0.995904	0.384908	0.0378484	WBGene00003071;WBGene00006876;WBGene00001488;WBGene00004210;WBGene00006915;WBGene00006780;WBGene00006917
GO:0044448	cell cortex part	CC	23	2	0.34	2.55639	0.0435659	0.99576	0.0435659	WBGene00002054;WBGene00002891
GO:0005623	cell	CC	3237	44	47.3	-0.104337	0.999417	0.311194	0.0440501	WBGene00000788;WBGene00006820;WBGene00019322;WBGene00003071;WBGene00006528;WBGene00006876;WBGene00001488;WBGene00004210;WBGene00022781;WBGene00002054;WBGene00006915;WBGene00021043;WBGene00002025;WBGene00006959;WBGene00002891;WBGene00003497;WBGene00001077;WBGene00022069;WBGene00006780;WBGene00006917;WBGene00006759;WBGene00001564;WBGene00000785;WBGene00004130;WBGene00018811;WBGene00000784;WBGene000…
GO:0031012	extracellular matrix	CC	39	4	0.57	2.81097	0.0475884	0.999784	0.0475884	WBGene00000788;WBGene00004264;WBGene00003497;WBGene00000608
GO:0004190	aspartic-type endopeptidase activity	MF	15	5	0.21	4.57347	1.16367e-06	1	1.16367e-06	WBGene00000219;WBGene00000218;WBGene00000215;WBGene00000214;WBGene00000216
GO:0004197	cysteine-type endopeptidase activity	MF	48	7	0.67	3.38512	3.13089e-06	1	3.13089e-06	WBGene00000788;WBGene00000785;WBGene00000784;WBGene00000781;WBGene00010204;WBGene00000776;WBGene00000786
GO:0042302	structural constituent of cuticle	MF	13	3	0.18	4.05889	0.000666528	0.999978	0.000666528	WBGene00000611;WBGene00000608;WBGene00000252
GO:0008757	S-adenosylmethionine-dependent methyltransferase a...	MF	33	3	0.46	2.70526	0.0104562	0.998977	0.0104562	WBGene00022781;WBGene00018811;WBGene00013766
GO:0015078	hydrogen ion transmembrane transporter activity	MF	13	2	0.18	3.47393	0.0135733	0.999333	0.0135733	WBGene00006915;WBGene00006921
GO:0019829	cation-transporting ATPase activity	MF	14	2	0.2	3.32193	0.0156955	0.99916	0.0156955	WBGene00006915;WBGene00006921
GO:0022857	transmembrane transporter activity	MF	326	2	4.57	-1.19219	1	0.149689	0.018783	WBGene00006915;WBGene00006921
GO:0005488	binding	MF	1723	17	24.14	-0.505891	0.995436	0.0228127	0.0199545	WBGene00006820;WBGene00003071;WBGene00006876;WBGene00011156;WBGene00001488;WBGene00002054;WBGene00006915;WBGene00002025;WBGene00006959;WBGene00003497;WBGene00022069;WBGene00006780;WBGene00011128;WBGene00004130;WBGene00010627;WBGene00006764;WBGene00009259
GO:0008170	N-methyltransferase activity	MF	16	2	0.22	3.18442	0.0203335	0.998733	0.0203335	WBGene00018811;WBGene00013766
GO:0051015	actin filament binding	MF	20	2	0.28	2.8365	0.0310758	0.99752	0.0310758	WBGene00006876;WBGene00004130
GO:0016705	oxidoreductase activity, acting on paired donors, ...	MF	50	3	0.7	2.09954	0.0318556	0.995159	0.0318556	WBGene00001077;WBGene00001393;WBGene00001394
GO:0016740	transferase activity	MF	633	6	8.87	-0.563972	0.991536	0.705739	0.0480694	WBGene00022781;WBGene00022069;WBGene00006759;WBGene00001564;WBGene00018811;WBGene00013766

## Sheet: RNA-seq_cpb-3_vs_N2@L4
GO.ID	Term	Ontology	Annotated	Significant	Expected	log2.Enrichment/Depletion	PvalueElim.Fisher.greater	PvalueElim.Fisher.less	PvalueElim.Fisher.two	Significant_WBGeneIDs
GO:0031581	hemidesmosome assembly	BP	14	2	0.04	5.64386	0.000720356	0.999993	0.000720356	WBGene00002915;WBGene00022069
GO:0040002	collagen and cuticulin-based cuticle development	BP	30	2	0.09	4.47393	0.00335496	0.999924	0.00335496	WBGene00000608;WBGene00000252
GO:0030111	regulation of Wnt signaling pathway	BP	10	1	0.03	5.05889	0.0294333	0.999641	0.0294333	WBGene00022069
GO:0009987	cellular process	BP	2963	7	8.83	-0.335059	0.995363	0.155243	0.0332337	WBGene00004076;WBGene00002915;WBGene00022069;WBGene00006759;WBGene00004156;WBGene00018811;WBGene00000784
GO:0030104	water homeostasis	BP	12	1	0.04	4.64386	0.0352245	0.999476	0.0352245	WBGene00004076
GO:0010883	regulation of lipid storage	BP	12	1	0.04	4.64386	0.0352245	0.999476	0.0352245	WBGene00008205
GO:0006633	fatty acid biosynthetic process	BP	12	1	0.04	4.64386	0.0352245	0.999476	0.0352245	WBGene00004076
GO:0065001	specification of axis polarity	BP	14	1	0.04	4.64386	0.0409844	0.99928	0.0409844	WBGene00004076
GO:0018107	peptidyl-threonine phosphorylation	BP	15	1	0.04	4.64386	0.0438526	0.99917	0.0438526	WBGene00006759
GO:0016337	single organismal cell-cell adhesion	BP	15	1	0.04	4.64386	0.0438526	0.99917	0.0438526	WBGene00006876
GO:0046165	alcohol biosynthetic process	BP	16	1	0.05	4.32193	0.0467129	0.999053	0.0467129	WBGene00018811
GO:0030056	hemidesmosome	CC	11	2	0.04	5.64386	0.000665102	0.999994	0.000665102	WBGene00006876;WBGene00002915
GO:0031672	A band	CC	30	2	0.11	4.18442	0.00505825	0.999854	0.00505825	WBGene00006759;WBGene00006436
GO:0043231	intracellular membrane-bounded organelle	CC	1869	2	6.83	-1.77189	0.999057	0.00683047	0.00973636	WBGene00022069;WBGene00000784
GO:0045111	intermediate filament cytoskeleton	CC	10	1	0.04	4.64386	0.0359773	0.999455	0.0359773	WBGene00006876
GO:0031674	I band	CC	10	1	0.04	4.64386	0.0359773	0.999455	0.0359773	WBGene00006436
GO:0042302	structural constituent of cuticle	MF	13	2	0.05	5.32193	0.000975713	0.999989	0.000975713	WBGene00000608;WBGene00000252
