# Supplementary material for: Differential regulation of germ line apoptosis and germ cell differentiation by CPEB family members in C. elegans
Source: PLoS One. 2017 Jul 31;12(7):e0182270. doi: 10.1371/journal.pone.0182270 (PMC5536308; doi:10.1371/journal.pone.0182270)
Supplement: S3 Table — (XLSX) [file pone.0182270.s016.xlsx]

## Sheet: SILAC_fog-1_vs_N2@L3
Majority_protein_IDs	Gene.WormBase_Gene_IDs	Unique_Gene.WormBase_Gene_IDs	Gene.Gene_Name	Gene.Sequence_Name	Category_Ortiz_etal_2014	Proteins	Peptides	PEP_fog-1_L3	Ratio_H2L_normalized_fog-1_L3	CVs_H2L_Ratio_fog-1_L3	Ratio_H2L_normalized_fog-1_L3_Replicate_1	Ratio_H2L_normalized_fog-1_L3_Replicate_2	Ratio_H2L_normalized_fog-1_L3_Replicate_3	PEP_N2_L3	Ratio_H2L_normalized_N2_L3	CVs_H2L_Ratio_N2_L3	Ratio_H2L_normalized_N2_L3_Replicate_1	Ratio_H2L_normalized_N2_L3_Replicate_2	Ratio_H2L_normalized_N2_L3_Replicate_3	DeconvoluteRatio_Mut2Ctr_Replicate_1	DeconvoluteRatio_Mut2Ctr_Replicate_2	DeconvoluteRatio_Mut2Ctr_Replicate_3	ScaledDeconvoluteRatio_Mut2Ctr_Replicate_1	ScaledDeconvoluteRatio_Mut2Ctr_Replicate_2	ScaledDeconvoluteRatio_Mut2Ctr_Replicate_3	log2FC_Mut2Ctr_Replicate_1	log2FC_Mut2Ctr_Replicate_2	log2FC_Mut2Ctr_Replicate_3	PValue	Mean_log2FC_Mut2Ctr	adj_PValue	First_Gene.Brief_Description
F55H2.6	WBGene00000550	WBGene00000550	clu-1	F55H2.6	Gender neutral	1	43	1.9285e-291	0.26921	12.1547	0.29623	0.23192	0.27006	0	0.17374	11.3292	0.19181	0.15372	0.18314	0.647504	0.662815	0.678146	0.709609	0.708157	0.712723	-0.494904	-0.497859	-0.488586	3.06792e-05	-0.493783	0.087037	clu-1 encodes an ortholog of CLU1/TIF31 in S. cerevisiae, which directs proper cytoplasmic distribution of mitochondria and physically interacts with eukaryotic translation initiation factor 3 (eIF3); worm CLU-1 may be required for the proper distribution of mitochondria.
F54D11.1	WBGene00018811	WBGene00018811	pmt-2	F54D11.1	Gender neutral	1	19	1.8006e-237	0.60632	2.23859	0.60225	0.62202	0.596	2.3163e-282	0.88606	3.00084	0.87486	0.92599	0.88606	1.45265	1.48868	1.48668	1.59198	1.59052	1.56248	0.670825	0.669499	0.643839	0.000176286	0.661388	0.140812	pmt-2 encodes an experimentally validated N-methyltransferase required for phosphocholine biosynthesis and viability; PMT-2 lacks known mammalian orthologs, but has orthologs in parasitic nematodes, fish, amphibians, echinoderms, plants, alveolata, and bacteria; PMT-2 is distantly paralogous to PMT-1; PMT-2 has a single C-terminal methyltransferase domain, unlike plant enzymes that have two tande…
F13B10.2a;F13B10.2c;F13B10.2d	WBGene00004414;WBGene00004414;WBGene00004414	WBGene00004414	rpl-3	F13B10.2	Gender neutral	3	27	0	1.229	1.70481	1.237	1.235	1.1999	0	0.90357	1.09174	0.89272	0.91042	0.90914	0.721681	0.737182	0.75768	0.790901	0.787612	0.796313	-0.33843	-0.344444	-0.328592	0.000187718	-0.337155	0.140812	rpl-3 encodes a large ribosomal subunit L3 protein required in mass RNAi assays for embryonic and larval viability, fertility, and general health; the rpl-3 transcription unit has a nonsense transcript that is up-regulated in vivo by smg[-] mutations, indicating that rpl-3 is a natural substrate for SMG-mediated nonsense suppresssion; several other natural mRNA substrates of SMG suppression (e.g.…
F49C12.11	WBGene00009880	WBGene00009880	NA	F49C12.11	Gender neutral	1	4	1.0067e-29	1.3069	12.7435	1.3726	1.3536	1.0833	1.1625e-64	1.6342	10.5387	1.6853	1.7113	1.4069	1.22782	1.26426	1.29872	1.34558	1.35074	1.36494	0.42823	0.433754	0.448834	0.000198536	0.436939	0.140812	NA
Y71H2AM.5	WBGene00022170	WBGene00022170	NA	Y71H2AM.5	NA	1	8	1.9707e-58	0.91305	12.0408	0.82313	1.0088	0.82507	1.8362e-142	1.085	11.7269	1.052	1.2994	1.085	1.27805	1.28807	1.31504	1.40063	1.37618	1.38209	0.486078	0.460669	0.466854	0.000263491	0.4712	0.149505	NA
F47B10.7	WBGene00009818	WBGene00009818	acbp-3	F47B10.7	Gender neutral	1	7	1.4785e-49	0.90584	5.70402	0.86539	0.9503	0.96227	8.4843e-21	1.3967	9.15476	1.2393	1.3967	1.4881	1.43207	1.46975	1.54645	1.56943	1.57029	1.6253	0.650239	0.65103	0.700705	0.00062506	0.667325	0.254804	acbp-3 encodes a highly conserved protein containing a functional acyl-CoA-binding binding domain required for protein stability and ligand binding; mutant contains approximately 30% fewer lipid droplets and 20% less triglycerides; loss of ACBP-3 results in 35-40% reduction in lipid chain unsaturation; ACBP-3::GFP is predominantly expressed in hypodermis, body wall muscles and pharynx.
Y116F11B.12a;Y116F11B.12b;Y116F11B.12c	WBGene00001629;WBGene00001629;WBGene00001629	WBGene00001629	gly-4	Y116F11B.12	Gender neutral	3	5	1.2644e-25	0.18517	51.6565	0.09173	0.18517	0.2853	4.8086e-53	0.27849	52.9109	0.25561	0.58319	0.85046	2.78655	3.14948	2.98093	3.05382	3.36494	3.13293	1.61061	1.75058	1.64751	0.000628702	1.66957	0.254804	gly-4 encodes a UDP-GalNAc:polypeptide N-acetylgalactosaminyltransferase; GLY-4 exhibits UDP-GalNAc:polypeptide N-acetylgalactosaminyltransferase activity in vitro.
F11C1.5a;F11C1.5d;F11C1.5b;F11C1.5e	WBGene00008694;WBGene00008694;WBGene00008694;WBGene00008694	WBGene00008694	NA	F11C1.5	Oogenic	4	34	1.7961e-190	0.5736	7.28689	0.53158	0.61518	0.57859	5.5678e-210	0.36209	7.16407	0.33226	0.38012	0.37349	0.625042	0.6179	0.645518	0.684993	0.66017	0.678432	-0.545839	-0.59909	-0.559724	0.000786837	-0.568218	0.25879	NA
B0205.3	WBGene00004466	WBGene00004466	rpn-10	B0205.3	Gender neutral	1	5	4.5428e-49	0.37043	38.5908	0.61092	0.37043	0.29654	1.3615e-11	0.47713	38.8158	0.99656	0.61085	0.47713	1.63124	1.64903	1.60899	1.78771	1.76184	1.69103	0.838109	0.81708	0.757903	0.000889855	0.804364	0.25879	rpn-10 encodes a protein that contains two ubiquitin interaction motifs and is a member of the von Willebrand factor, type A superfamily similar to the mouse 26S proteasome non-ATP regulatory subunit 4.
T21B10.7	WBGene00000378	WBGene00000378	cct-2	T21B10.7	Gender neutral	1	23	3.0081e-258	1.3636	1.75815	1.3636	1.3392	1.3165	0	1.1761	0.245625	1.1736	1.1786	1.1736	0.860663	0.880078	0.891455	0.943213	0.940282	0.936909	-0.0843442	-0.0888341	-0.0940194	0.000983626	-0.0890659	0.25879	cct-2 encodes a putative beta subunit of the eukaryotic cytosolic ('T complex') chaperonin, orthologous to human CCT2 (OMIM:605139); CCT-2 is expressed in most, if not all, tissues; CCT-2 represses SKN-1-dependent transcription of gst-4; CCT-2 is expressed in touch receptor neurons in a MEC-3-dependent fashion; in mass RNAi assays, CCT-2 is required for normal transgene repression and subcellular…
F44G4.2	WBGene00009712	WBGene00009712	NA	F44G4.2	Gender neutral	1	4	4.542e-137	0.5231	4.60896	0.5057	0.55457	0.5323	1.1571e-35	0.41782	7.71595	0.31614	0.36338	0.36161	0.625153	0.655246	0.679335	0.685115	0.700071	0.713973	-0.545583	-0.514427	-0.486058	0.0011107	-0.515356	0.25879	NA
F38B2.1c;F38B2.1b;F38B2.1a;F38B2.1d	WBGene00002050;WBGene00002050;WBGene00002050;WBGene00002050	WBGene00002050	ifa-1	F38B2.1	Gender neutral	4	37	0	2.4754	3.25845	2.5625	2.436	2.413	0	3.0003	2.75088	3.0927	2.959	2.9422	1.20691	1.2147	1.21931	1.32267	1.29779	1.28148	0.40345	0.376059	0.357815	0.00122148	0.379108	0.25879	IFA-1 encodes an essential intermediate filament protein that is coexpressed with the essential IF protein IFB-1; IFA-1 is required for survival past the L1 larva stage, and a normal intestine; IFA-1 forms heteropolymeric intermediate filaments in vitro with an equimolar mixture of IFB-1; IFA-1 is predicted to function as a structural component of the cytoskeleton, and is required for larval deve…
R05F9.12	WBGene00019895	WBGene00019895	aagr-2	R05F9.12	Gender neutral	1	18	7.3649e-96	1.3534	1.02429	1.369	1.3415	1.3587	5.2727e-24	3.2555	4.13968	3.2034	3.3086	3.0465	2.33996	2.46634	2.24222	2.56439	2.63506	2.35654	1.35862	1.39784	1.23667	0.00132637	1.33104	0.25879	NA
C24H10.5	WBGene00006861	WBGene00006861	cal-5	C24H10.5	Gender neutral	1	4	9.9373e-19	0.57032	17.7983	0.6734	0.60877	0.46996	1.614e-08	0.69676	14.7995	0.92085	0.82724	0.68281	1.36746	1.35887	1.45291	1.49862	1.45183	1.52699	0.583638	0.537872	0.610694	0.00135194	0.577401	0.25879	uvt-2 encodes a protein that contains four EF-hand calcium binding motifs with similarity to human calmodulin; mRNA weakly expressed in L1 through L4 larval stages and in the adult hermaphrodite.
ZC373.1a;ZC373.1b	WBGene00013866;WBGene00013866	WBGene00013866	cbs-1	ZC373.1	Oogenic	2	27	0	0.81484	4.79202	0.85654	0.77909	0.83029	0	0.35486	9.06864	0.36822	0.3283	0.39368	0.429892	0.421389	0.474148	0.471125	0.450216	0.498324	-1.08582	-1.15131	-1.00484	0.00153299	-1.08066	0.25879	cbs-1 encodes an ortholog of human CYSTATHIONINE-BETA-SYNTHASE (CBS), which when mutated leads to homocystinuria (OMIM:236200).
F57B10.5	WBGene00019003	WBGene00019003	NA	F57B10.5	Gender neutral	1	2	3.0753e-16	6.0872	46.1403	3.7185	1.5857	2.0219	2.7505e-14	0.46759	17.7357	NA	0.37432	0.48167	NA	0.23606	0.238226	NA	0.252208	0.250373	NA	-1.98731	-1.99785	0.0016829	-1.99258	0.25879	NA
C25F6.2a	WBGene00001006	WBGene00001006	dlg-1	C25F6.2	Oogenic	1	25	1.9696e-276	1.928	9.66892	2.1172	1.9234	1.7444	3.5073e-85	2.9247	6.62537	2.9414	2.9364	2.6141	1.38929	1.52667	1.49857	1.52254	1.63111	1.57498	0.606481	0.705853	0.655331	0.00190758	0.655888	0.25879	dlg-1 encodes a MAGUK protein, orthologous to Drosophila Discs large; DLG-1 is physically located at apical adherens junctions in all epithelia and is required for organization of the embryonic gut epithelium into a coherent tube.
C32F10.2	WBGene00003020	WBGene00003020	lin-35	C32F10.2	Gender neutral	1	10	5.7077e-27	0.20161	19.0239	0.25713	0.17452	0.22283	5.6281e-25	0.64675	9.90099	0.67144	0.55046	0.62297	2.61129	3.15414	2.79572	2.86175	3.36991	2.93827	1.5169	1.75271	1.55497	0.0020592	1.60819	0.25879	lin-35 encodes the C. elegans retinoblastoma protein (Rb) ortholog; lin-35 was first identified in screens for synthetic multivulva (synMuv) genes and as a class B synMuv gene, functions redundantly with class A genes to antagonize Ras signaling and negatively regulate vulval development; in addition, loss of lin-35 activity results in enhanced RNA interference; lin-35 activity is also required r…
R10D12.14a;R10D12.14b;R10D12.14d;R10D12.14c	WBGene00011195;WBGene00011195;WBGene00011195;WBGene00011195	WBGene00011195	sao-1	R10D12.14	NA	4	1	0.00021716	2.5845	7.65345	2.6989	2.736	2.3739	2.5254e-05	2.2882	7.10612	2.2331	2.3209	2.0183	0.827411	0.848282	0.850204	0.906772	0.906312	0.893555	-0.141188	-0.141921	-0.162371	0.00217849	-0.148493	0.25879	sao-1 encodes a novel GYF domain-containing protein that is conserved amongst nematodes; maternally provided SAO-1 functions together with SEL-10, a component of an E3 ubiquitin ligase with which it physically interacts, to negatively regulate the Notch receptor signaling pathway in the early embryo; mutations in sao-1 also suppress early cytokinesis defects in rfl-1 mutant embryos (rfl-1 encodes…
C10C6.6	WBGene00007514	WBGene00007514	catp-8	C10C6.6	Gender neutral	1	18	1.9503e-156	0.22657	28.2026	0.25777	0.1962	0.14527	2.6205e-64	0.33719	27.3618	0.49719	0.35233	0.29464	1.92881	1.79577	2.02822	2.11381	1.91862	2.13164	1.07985	0.940065	1.09196	0.00220049	1.03729	0.25879	NA
F15E11.14;F15E11.1	WBGene00017500;WBGene00017490	WBGene00017500;WBGene00017490	pud-2.2;pud-2.1	F15E11.14;F15E11.1	Spermatogenic;Spermatogenic	2	6	8.967e-27	2.2783	11.5686	2.1643	2.6464	2.1942	2.5167e-198	1.5272	14.6453	1.4024	1.8521	1.5207	0.647969	0.699856	0.693054	0.710119	0.747732	0.728392	-0.493867	-0.419406	-0.457212	0.00220682	-0.456828	0.25879	pud-2.2, along with pud-2.1, encodes a 17.4 kDa protein (CE16999) with unknown function that is seven-fold more abundant in glp-1 mutant hermaphrodites (which lack a germline) than in normal hermaphrodites; in addition, the protein products of PUD-2.2/PUD-2.1 are more abundant in daf-2 mutant vs. wild-type adults during a temperature shift from 15 to 25 degrees C; pud-2.2(RNAi) animals have no ob…
F46H5.3b;F46H5.3a	WBGene00018519;WBGene00018519	WBGene00018519	NA	F46H5.3	Gender neutral	2	18	2.9131e-141	0.81526	3.97112	0.82069	0.77183	0.83232	9.8117e-203	1.0588	2.01529	1.0588	1.06	1.0968	1.29013	1.37336	1.31776	1.41388	1.46731	1.38495	0.499656	0.553172	0.469838	0.00229909	0.507555	0.25879	NA
C17B7.11	WBGene00015885	WBGene00015885	fbxa-65	C17B7.11	Oogenic	1	8	6.489e-25	0.68197	11.558	0.80756	0.67611	0.65569	1.5003e-23	0.31731	6.38606	0.32781	0.31873	0.28966	0.405926	0.471417	0.441764	0.444861	0.503666	0.464289	-1.16857	-0.98946	-1.10691	0.00232205	-1.08831	0.25879	This gene encodes a protein containing an F-box, a motif predicted to mediate protein-protein interactions either with homologs of yeast Skp-1p or with other proteins; this gene's encoded protein also contains an FTH/DUF38 motif, which may also mediate protein-protein interaction.
Y105E8A.4	WBGene00001156	WBGene00001156	ech-7	Y105E8A.4	Gender neutral	1	5	9.8771e-79	1.5133	4.83032	1.5418	1.5295	1.4111	1.3697e-11	3.2391	2.91228	2.9315	NA	2.8132	1.90135	NA	1.99362	2.08372	NA	2.09527	1.05916	NA	1.06714	0.00238928	1.06315	0.25879	NA
Y74C9A.2a;Y74C9A.2b	WBGene00022276;WBGene00022276	WBGene00022276	nlp-40	Y74C9A.2	Gender neutral	2	3	8.1863e-15	1.1156	23.3535	1.0098	1.1555	0.71532	5.7512e-12	1.9494	16.9447	1.9083	2.2051	1.5643	1.88978	1.90835	2.18685	2.07104	2.0389	2.29836	1.05035	1.02779	1.2006	0.00245363	1.09292	0.25879	nlp-40 encodes a neuropeptide-like protein; NLP-40 is secreted by the intestine and mediates the pacemaker function of the intestine that regulates the rhythmic defecation motor program; NLP-40 likely functions with the AEX-2 G protein-coupled receptor, expressed on GABAergic neurons, to regulate GABA release and effect contraction of the enteric muscles.
ZK652.4	WBGene00004449	WBGene00004449	rpl-35	ZK652.4	Gender neutral	1	6	1.0542e-48	1.3876	8.91116	1.5469	1.324	1.3374	9.2334e-145	0.70092	5.21839	0.75954	0.7283	0.68433	0.491008	0.550076	0.511687	0.538103	0.587705	0.537777	-0.894047	-0.766835	-0.89492	0.00248523	-0.851934	0.25879	rpl-35 encodes a large ribosomal subunit L35 protein.
B0303.3	WBGene00015125	WBGene00015125	NA	B0303.3	Spermatogenic	1	12	1.0509e-67	1.7281	15.1655	1.6385	1.863	1.371	4.4258e-111	1.9191	13.5138	1.7469	2.0427	1.5648	1.06616	1.09646	1.14136	1.16842	1.17146	1.19955	0.224557	0.228313	0.262497	0.00255211	0.238456	0.25879	B0303.3 is orthologous to the human gene 3-KETOACYL-COA THIOLASE BETA-SUBUNIT OF TRIFUNCTIONAL PROTEIN (HADHB; OMIM:143450), which when mutated leads to disease.
ZK892.1b;ZK892.1a;ZK892.1f;ZK892.1d;ZK892.1c	WBGene00002266;WBGene00002266;WBGene00002266;WBGene00002266;WBGene00002266	WBGene00002266	lec-3	ZK892.1	Spermatogenic	5	18	1.7486e-225	1.338	5.77945	1.426	1.3598	1.2703	9.941e-196	1.8315	0.706162	1.8333	1.8436	1.8179	1.28562	1.35579	1.43108	1.40893	1.44853	1.50405	0.494604	0.534594	0.588851	0.00255414	0.53935	0.25879	NA
F43G9.9	WBGene00000777	WBGene00000777	cpn-1	F43G9.9	Gender neutral	1	2	1.3248e-06	1.2176	10.2366	1.2176	1.1326	1.3831	2.6619e-13	2.0086	10.0871	1.7871	1.8628	2.1567	1.46772	1.64471	1.55932	1.6085	1.75722	1.63883	0.685716	0.813298	0.712667	0.00276168	0.737227	0.270168	cpn-1 encodes a calponin homolog, more closely related to calponin per se than to its paralogs transgelin (SM22 alpha) or neuronal protein NP25, that is is dispensable for viability and gross morphology in mass RNAi screens, and that has no obvious mutant phenotype in a rearrangement that probably disrupts cpn-1.
C29E4.1	WBGene00000665	WBGene00000665	col-90	C29E4.1	Gender neutral	1	4	2.1911e-37	0.61425	16.1579	0.54209	0.62146	0.74613	3.0582e-177	0.28201	15.9204	0.19036	0.18358	0.24341	0.351159	0.295401	0.32623	0.384841	0.315609	0.342864	-1.37767	-1.66379	-1.54429	0.0029332	-1.52858	0.273082	NA
R13A5.3	WBGene00020047	WBGene00020047	ttr-32	R13A5.3	Gender neutral	1	3	1.6481e-48	1.289	12.4615	1.1062	1.3349	1.4148	5.5455e-17	2.1469	9.92872	1.7738	2.078	2.1469	1.60351	1.55667	1.51746	1.75731	1.66316	1.59483	0.813367	0.733927	0.673404	0.00298397	0.740233	0.273082	R13A5.3 encodes a protein containing a predicted signal sequence followed by a transthyretin-like domain; although the product of R13A5.3 belongs to a family of apparently nematode-specific proteins whose function is not yet known, loss of R13A5.3 activity via RNAi has been reported to result in hyperactive locomotion.
M106.4a;M106.4c;M106.4b	WBGene00010912;WBGene00010912;WBGene00010912	WBGene00010912	gmps-1	M106.4	Gender neutral	3	26	0	0.70285	8.54946	0.64118	0.72624	0.75844	7.3182e-172	0.49844	8.95321	0.48614	0.56047	0.57717	0.758196	0.771742	0.760996	0.830918	0.824536	0.799799	-0.267222	-0.278346	-0.322291	0.00336039	-0.289286	0.297919	M106.4 is orthologous to human GUANINE MONOPHOSPHATE SYNTHETASE (GMPS; OMIM:600358), a partner gene of MLL in treatment-related acute myeloid leukemia with the karyotype t(3;11)(q25;q23).
Y37E11B.5	WBGene00021377	WBGene00021377	NA	Y37E11B.5	Gender neutral	1	6	2.8426e-34	0.45842	1.47131	0.46319	0.45024	0.4537	6.4905e-38	0.23462	4.61755	0.25909	0.28275	0.27857	0.55936	0.627998	0.613996	0.613011	0.670959	0.645303	-0.706015	-0.575704	-0.631951	0.00348109	-0.63789	0.299269	NA
ZK973.6	WBGene00000140	WBGene00000140	anc-1	ZK973.6	Spermatogenic	1	127	0	1.4757	5.44175	1.5423	1.4803	1.3837	0	1.7785	5.80947	1.8274	1.8343	1.6527	1.18485	1.23914	1.19441	1.2985	1.32391	1.25531	0.376845	0.404803	0.328041	0.0036569	0.369896	0.301332	anc-1 encodes a protein, orthologous to Drosophila MSP 300 and mammalian SYNE1 and SYNE2 proteins; ANC-1 has coiled regions, a nuclear envelope localization domain (the KASH domain) and an actin-binding domain; ANC-1 affects the positioning of nuclei and mitochondria within the cytoskeleton; ANC-1 is expressed in the cytoplasm, but is localized to the nuclear periphery in an UNC-84 dependent mann…
T25G3.4	WBGene00012031	WBGene00012031	NA	T25G3.4	Gender neutral	1	18	9.5537e-125	0.55516	2.48124	0.55668	0.53378	0.53308	1.67e-141	0.38263	2.00366	0.38065	0.39344	0.3796	0.683786	0.737083	0.712088	0.749371	0.787505	0.748397	-0.416248	-0.344638	-0.418125	0.00376679	-0.393004	0.301332	T25G3.4 encodes a putative mitochondrial glycerol-3-phosphate dehydrogenase, paralogous to Y50E8A.6 and orthologous to human GPD2 (OMIM:138430, mutated in type II diabetes mellitus); T25G3.4 transcripts are not obviously enriched during oogenesis, but T25G3.4 is predicted to be coexpressed in an operon with chs-1 and T25G3.3; such coexpression, if real, may simply reflect all three genes being re…
C45G7.5	WBGene00000402	WBGene00000402	cdh-10	C45G7.5	NA	1	19	7.9813e-72	0.39737	5.14964	0.36196	0.38957	0.40028	7.2614e-153	0.22729	9.82731	0.19761	0.2395	0.22919	0.545944	0.61478	0.572574	0.598308	0.656837	0.601769	-0.741039	-0.606394	-0.732718	0.00392365	-0.693384	0.301332	cdh-10 encodes a member of the cadherin superfamily.
R07B1.12	WBGene00011083	WBGene00011083	glo-1	R07B1.12	NA	1	5	1.9712e-22	0.31792	21.8466	NA	0.40558	0.29704	3.7558e-21	0.46586	19.8493	0.4492	0.64446	0.48313	NA	1.58898	1.62648	NA	1.69768	1.70941	NA	0.763568	0.773502	0.00411439	0.768535	0.301332	glo-1 encodes a member of the Rab family of small GTPases that is similar to the vertebrate Rab32 and Rab38 proteins and Drosophila Rab-RP1/Lightoid; throughout development, glo-1 activity is required for biogenesis of the lysosome-related gut granules; in addition, glo-1 activity is required during embryonic development for normal body morphogenesis; in regulating gut granule formation, glo-1 ac…
F01D4.4	WBGene00001189	WBGene00001189	egl-21	F01D4.4	Gender neutral	1	9	1.0736e-41	1.0263	19.8886	0.7587	1.1313	1.0404	8.956e-28	1.6634	23.9204	1.2439	2.0308	1.6634	1.63951	1.7951	1.59881	1.79677	1.9179	1.68033	0.845405	0.93953	0.748744	0.00422587	0.84456	0.301332	egl-21 encodes a putative carboxypeptidase (whose homologs include human enkephalin convertase/carboxypeptidase E); EGL-21 is expressed throughout the nervous system; EGL-21 is required for normal synthesis of FMRFamide-like (FLP) and neuropeptide-like (NLP) peptides, and for normal egg-laying, locomotion, and defecation; EGL-21 promotes acetylcholine release at neuromuscular junctions; egl-21 mu…
C52D10.12	WBGene00016879	WBGene00016879	NA	C52D10.12	NA	1	9	4.505e-52	0.17151	9.3569	0.18128	0.16355	0.1505	1.7079e-34	0.28824	12.9478	0.32653	0.31426	0.25433	1.80125	1.92149	1.6899	1.97401	2.05294	1.77607	0.981131	1.03769	0.828685	0.00429622	0.949169	0.301332	C52D10.12 encodes a predicted transmembrane protein orthologous to human ACDP1-ACDP4 and S. cerevisiae MAM3, and paralogous to C01H6.6, C33D12.2, M02F4.3, R04E5.2, and R13G10.4; by orthology with MAM3, C52D10.12 may participate in metal homoeostasis; C52D10.12, MAM3, and ACDP1-ACDP4 belong to a family of proteins (sharing an ACD domain) from bacteria, yeast, plants, and metazoa; murine Acdp1 is a…
W01A11.4	WBGene00002273	WBGene00002273	lec-10	W01A11.4	Gender neutral	1	6	3.7359e-76	0.49338	23.2614	0.5915	0.44267	0.71319	2.1223e-10	0.76585	15.5205	0.99306	NA	1.2379	1.67888	NA	1.73572	1.83991	NA	1.82423	0.879638	NA	0.867284	0.00450223	0.873461	0.301332	lec-10 encodes a galectin, a soluble galactose-binding lectin; recombinant lec-10 can bind to sugar in an in vitro assay.
C44C11.1a	WBGene00004310	WBGene00004310	ras-1	C44C11.1	Spermatogenic	1	3	2.6839e-09	0.11802	8.02632	0.10417	0.1187	0.10308	3.4154e-10	0.51509	7.01653	NA	0.56887	0.51509	NA	4.7925	4.99699	NA	5.12035	5.25178	NA	2.35624	2.39281	0.00490153	2.37452	0.301332	ras-1 is orthologous to the human oncogene, Related Ras Viral Oncogene Homolog 2 (RRAS2).
F15E11.12a;F15E11.12b	WBGene00017498;WBGene00017498	WBGene00017498	pud-4	F15E11.12	NA	2	4	3.2275e-83	1.8719	9.76531	2.2385	1.955	1.8597	9.4493e-24	0.56434	9.53219	0.49936	0.60114	0.53267	0.223078	0.307488	0.286428	0.244474	0.328523	0.301033	-2.03224	-1.60593	-1.73201	0.00495239	-1.79006	0.301332	NA
Y71D11A.2a	WBGene00004891	WBGene00004891	smr-1	Y71D11A.2	Gender neutral	1	4	2.8855e-13	1.148	29.0809	0.72574	0.89683	1.2746	7.2529e-10	1.1558	29.712	0.76683	0.99294	1.382	1.05662	1.10717	1.08426	1.15796	1.18291	1.13955	0.21159	0.242335	0.18846	0.00526846	0.214128	0.301332	NA
K02B2.5	WBGene00004494	WBGene00004494	rps-25	K02B2.5	Gender neutral	1	3	1.6959e-25	1.8093	6.12219	1.8165	1.6194	1.7884	1.7455e-301	1.0158	7.34998	1.1257	0.97391	1.0307	0.619708	0.601402	0.576325	0.679147	0.642543	0.605711	-0.558203	-0.638136	-0.723298	0.00550346	-0.639879	0.301332	rps-25 encodes a small ribosomal subunit S25 protein.
Y108G3AL.1	WBGene00000838	WBGene00000838	cul-3	Y108G3AL.1	Gender neutral	1	13	1.6475e-42	0.6739	39.6767	0.30356	0.45097	0.1998	1.0556e-26	0.43909	44.3094	0.45161	0.79381	0.34423	1.48771	1.76023	1.72287	1.63041	1.88064	1.81072	0.705231	0.911225	0.856564	0.00553938	0.82434	0.301332	cul-3 encodes one of six C. elegans cullins; by homology, CUL-3 is predicted to interact with a RING-finger protein to form the catalytic core of an SCF-type E3-ubiquitin ligase complex required for the ubiquitination and degradation of target proteins; in the early embryo, maternal CUL-3 is essential for degradation of MEI-1, a meiosis-specific subunit of the microtubule-severing katanin complex…
Y45G12C.2;F56A4.3	WBGene00001758;WBGene00018911	WBGene00001758;WBGene00018911	gst-10;	Y45G12C.2;F56A4.3	Spermatogenic;	2	13	1.4454e-124	0.30689	13.0946	0.27932	0.32968	0.36371	6.9469e-287	0.1892	19.3536	0.17428	0.21826	0.25821	0.623944	0.662036	0.709934	0.683789	0.707325	0.746132	-0.548376	-0.499555	-0.422496	0.00554228	-0.490143	0.301332	gst-10 encodes a glutathione S-transferase with similarity to the pi class of human glutathione S-transferases; GST-10 catalyzes the conjugation of glutathione to 4-hydroxynonenal in vitro.
F27D9.5	WBGene00017864	WBGene00017864	pcca-1	F27D9.5	Oogenic	1	30	3.4222e-269	1.423	8.25236	1.4405	1.5215	1.2909	0	1.6927	4.45284	1.7561	1.7924	1.6445	1.21909	1.17805	1.27392	1.33602	1.25864	1.33887	0.417941	0.331862	0.421019	0.00555877	0.390274	0.301332	The F27D9.5 gene encodes an ortholog of the human gene PROPIONYL-COA CARBOXYLASE ALPHA SUBUNIT (PCCA), which when mutated leads to propionicaciduria, type I (OMIM:232000).
D2013.2	WBGene00008402	WBGene00008402	wdfy-2	D2013.2	Oogenic	1	5	4.6242e-13	0.86966	8.87237	0.80347	0.94131	0.94076	1.3195e-24	0.96182	12.891	0.87417	1.1076	1.0991	1.08799	1.17666	1.16831	1.19235	1.25715	1.22788	0.253805	0.330158	0.296171	0.00561931	0.293378	0.301332	wdfy-2 encodes a WD40- and FYVE-domain containing protein that is orthologous to mammalian WDFY2; WDFY-2 is one of twelve C. elegans FYVE-domain-containing proteins; wdfy-2 activity is essential for wild-type levels of endocytosis.
F38H4.8a;F38H4.8b	WBGene00001151;WBGene00001151	WBGene00001151	ech-2	F38H4.8	NA	2	6	3.8183e-69	1.4164	44.4482	1.8759	1.0624	0.81308	6.6191e-25	0.58358	41.0807	0.90089	0.487	0.44709	0.480244	0.458396	0.549872	0.526307	0.489754	0.577909	-0.926024	-1.02987	-0.791085	0.00565094	-0.91566	0.301332	ech-2 encodes an enoyl-coenzyme A hydratase, an enzyme involved in mitochondrial beta-oxidation of fatty acids.
T02H6.1b;T02H6.1a	WBGene00020171;WBGene00020171	WBGene00020171	NA	T02H6.1	Gender neutral	2	7	3.6617e-27	0.82915	4.57132	0.80113	0.85816	0.78802	1.0104e-25	0.45498	2.9912	0.45498	0.44921	0.47539	0.567923	0.523457	0.603271	0.622395	0.559266	0.634032	-0.684098	-0.838393	-0.657373	0.00597422	-0.726621	0.301332	NA
R07E5.10a	WBGene00011116	WBGene00011116	pdcd-2	R07E5.10	Gender neutral	1	3	3.8593e-29	0.93507	21.3673	0.87978	0.9811	0.63527	7.1053e-30	0.65043	19.0257	0.39517	0.50465	0.35054	0.449169	0.514372	0.551797	0.492251	0.549559	0.579932	-1.02253	-0.863654	-0.786044	0.00604996	-0.890744	0.301332	This gene encodes a homolog of mammalian PROGRAMMED CELL DEATH 2 (PDCD2).
C05D2.8	WBGene00015469	WBGene00015469	NA	C05D2.8	Gender neutral	1	6	4.4516e-25	0.20267	28.3317	0.23338	0.38824	0.25848	4.5998e-37	1.5093	43.8646	0.53253	1.1708	0.63746	2.28182	3.01566	2.46619	2.50067	3.22196	2.59193	1.32232	1.68794	1.37403	0.00605451	1.46143	0.301332	NA
T13H5.5	WBGene00011759	WBGene00011759	mrps-18B	T13H5.5	Gender neutral	1	6	6.0126e-23	0.38767	3.68257	0.38005	0.36556	0.39352	9.8028e-19	0.22672	2.03528	0.23336	0.22624	0.22464	0.614024	0.618886	0.570848	0.672918	0.661223	0.599955	-0.571496	-0.596791	-0.737075	0.00651028	-0.635121	0.301332	NA
W04G3.8	WBGene00012261	WBGene00012261	lpr-3	W04G3.8	NA	1	6	4.1105e-38	0.35465	11.8521	0.38384	0.35321	0.30252	8.2317e-94	0.13305	2.86527	0.14116	0.13562	0.14342	0.367757	0.383964	0.474084	0.403031	0.410231	0.498257	-1.31104	-1.28549	-1.00504	0.00660052	-1.20052	0.301332	lpr-3 encodes one of seven C. elegans proteins related to the lipocalin family of structurally related, low molecular weight, secreted proteins that bind and transport lipophilic molecules and participate in intercellular signaling; large-scale RNAi experiments indicate that lpr-3 activity is required for normal growth rates, early larval development, and coordinated locomotion.
F56B3.11a	WBGene00018934	WBGene00018934	NA	F56B3.11	NA	1	5	1.0991e-16	0.63143	10.7116	0.69129	0.60168	0.562	9.5835e-27	0.6005	12.907	0.36972	0.28733	0.31573	0.534826	0.477546	0.561797	0.586124	0.510214	0.590443	-0.770722	-0.970825	-0.760131	0.00668682	-0.833893	0.301332	NA
Y73B6BL.32	WBGene00003082	WBGene00003082	lsm-8	Y73B6BL.32	Gender neutral	1	6	1.7832e-57	1.9706	3.38434	2.0736	1.9379	2.0038	1.1788e-58	2.6192	2.35523	2.6192	2.6361	2.5229	1.26312	1.36029	1.25906	1.38427	1.45334	1.32326	0.469124	0.539374	0.404092	0.00681195	0.470863	0.301332	NA
R11D1.8	WBGene00004442	WBGene00004442	rpl-28	R11D1.8	Gender neutral	1	5	1.5111e-16	1.9781	6.87074	2.2326	1.9458	2.0842	1.835e-64	0.8958	15.2309	0.81781	0.7346	0.98762	0.366304	0.377531	0.47386	0.401438	0.403357	0.498022	-1.31675	-1.30987	-1.00572	0.00709737	-1.21078	0.301332	rpl-28 encodes a large ribosomal subunit L28 protein.
T02G5.8	WBGene00002183	WBGene00002183	kat-1	T02G5.8	Gender neutral	1	12	7.1785e-197	1.3558	3.68235	1.3257	1.4192	1.341	3.2745e-249	1.1627	5.61669	1.0894	1.216	1.1325	0.821755	0.856821	0.844519	0.900573	0.915434	0.88758	-0.151085	-0.127471	-0.172051	0.00726922	-0.150202	0.301332	kat-1 encodes a predicted 3-ketoacyl-coA thiolase, a conserved enzyme in the mitochondrial fatty acid beta-oxidation pathway; kat-1 acts synergistically with tub-1 and together with the Bardet-Biedl syndrome protein BBS1 ortholog, bbs-1, to regulate lipid accumulation; genetic interaction studies of kat-1 with che-2, osm-5 and daf-6, genes that are required for ciliary structure and intraflagella…
C37H5.5	WBGene00016508	WBGene00016508	NA	C37H5.5	Gender neutral	1	7	9.4462e-28	0.29835	22.2208	0.25954	0.24395	0.36195	5.6314e-49	0.14973	15.437	0.14623	0.13961	0.18444	0.56342	0.572289	0.509573	0.61746	0.611439	0.535556	-0.695582	-0.70972	-0.900892	0.0073358	-0.768731	0.301332	NA
F58G4.1	WBGene00019064	WBGene00019064	myo-5	F58G4.1	Gender neutral	1	68	0	0.40647	7.99873	0.42685	0.36448	0.38851	0	0.79439	5.25513	0.71813	0.77788	0.79439	1.68239	2.13422	2.04471	1.84376	2.28022	2.14897	0.882651	1.18917	1.10364	0.00736104	1.05849	0.301332	NA
R02F2.9	WBGene00019838	WBGene00019838	NA	R02F2.9	Gender neutral	1	5	2.2402e-27	1.5292	5.81258	1.5295	1.6885	1.5289	3.927e-72	1.1553	6.87301	0.92549	1.0297	1.0559	0.605093	0.609831	0.690627	0.663131	0.651549	0.725842	-0.592635	-0.618055	-0.462274	0.00740375	-0.557655	0.301332	NA
ZK688.3	WBGene00022798	WBGene00022798	fahd-1	ZK688.3	Gender neutral	1	4	4.0002e-47	1.0813	4.2116	1.0072	1.0813	1.0872	2.8277e-16	1.5014	9.15666	1.3902	1.6667	1.5014	1.38026	1.54139	1.38098	1.51265	1.64683	1.45139	0.597078	0.719691	0.537438	0.00745016	0.618069	0.301332	NA
F40F11.1	WBGene00004480	WBGene00004480	rps-11	F40F11.1	Gender neutral	1	9	7.4956e-28	1.1625	10.9573	1.3967	1.263	1.1206	1.0571e-44	0.59626	1.30862	0.59009	0.59974	0.6056	0.422489	0.474854	0.540425	0.463012	0.507337	0.56798	-1.11088	-0.978982	-0.816087	0.00765782	-0.96865	0.301332	rps-11 encodes a small ribosomal subunit S11 protein; by homology, RPS-11 is predicted to function in protein biosynthesis; in C. elegans, RPS-11 activity is required for embryonic and germline development, as well as the overall health of the animal; loss of rps-11 activity in adult animals extends lifespan.
F16D3.2	WBGene00004684	WBGene00004684	rsd-6	F16D3.2	Gender neutral	1	8	6.0848e-37	0.50681	22.3972	0.67701	0.4721	0.46474	4.7019e-21	0.28008	23.3623	0.3914	0.28885	0.25125	0.57813	0.611841	0.540625	0.633582	0.653696	0.568191	-0.658398	-0.613309	-0.815553	0.00767287	-0.695753	0.301332	NA
Y48E1B.5	WBGene00013004	WBGene00013004	mrpl-37	Y48E1B.5	Gender neutral	1	11	3.3904e-100	0.52629	7.27275	0.49388	0.56299	0.50194	8.8815e-86	0.31591	12.3198	0.25699	0.32484	0.31591	0.520349	0.576991	0.629378	0.570258	0.616462	0.661469	-0.810313	-0.697917	-0.596254	0.00767673	-0.701495	0.301332	NA
T23G5.1	WBGene00004391	WBGene00004391	rnr-1	T23G5.1	Oogenic	1	11	5.8756e-127	0.87365	21.1652	0.77085	0.87365	1.1522	6.7947e-68	0.38465	33.1309	0.31486	0.30854	0.53279	0.408458	0.353162	0.462411	0.447635	0.377321	0.485989	-1.1596	-1.40613	-1.041	0.00790621	-1.20225	0.301332	rnr-1 encodes the large subunit of ribonucleotide reductase; by homology, RNR-1 is predicted to function in deoxyribonucleotide biosynthesis; in C. elegans rnr-1 is an essential gene whose activity is required for reproduction and embryonic development.
C43E11.1	WBGene00016601	WBGene00016601	acin-1	C43E11.1	Gender neutral	1	12	4.6282e-143	1.5559	8.38024	1.7372	1.4712	1.6513	1.4e-51	0.95915	8.23434	1.0451	0.90518	0.91311	0.6016	0.615266	0.552964	0.659303	0.657356	0.581159	-0.600987	-0.605254	-0.782994	0.00808087	-0.663078	0.301332	acin-1 encodes an ortholog of human ACIN1 (OMIM:604562, which induces apoptotic chromatin condensation) and Drosophila HOOK-LIKE.
F56C9.1	WBGene00001748	WBGene00001748	gsp-2	F56C9.1	Gender neutral	1	11	2.4567e-85	0.42053	3.45759	0.44272	0.42053	0.44944	2.303e-64	0.61239	9.52533	0.56253	0.52237	0.63012	1.27062	1.24217	1.40201	1.39249	1.32715	1.4735	0.477671	0.408327	0.559245	0.00809686	0.481748	0.301332	NA
C25A11.4d;C25A11.4a;C25A11.4c;C25A11.4e;C25A11.4b	WBGene00000100;WBGene00000100;WBGene00000100;WBGene00000100;WBGene00000100	WBGene00000100	ajm-1	C25A11.4	Gender neutral	5	19	1.1304e-231	2.1218	3.26206	2.0393	2.1763	2.0995	8.4614e-248	2.4425	5.29654	2.2626	2.4104	2.5152	1.1095	1.10757	1.198	1.21592	1.18333	1.25908	0.282043	0.242858	0.332375	0.00811985	0.285759	0.301332	ajm-1 encodes a member of the apical junction molecule class that is required for correct elongation of the C. elegans embryo; AJM-1 contains a coiled-coil motif; AJM-1 binds DLG-1 in vitro, in yeast two-hybrid assays, and in vivo; AJM-1 is mislocalized in a dlg-1(RNAi) background; LET-413 is required for rapid confinement of DLG-1 and AJM-1 to a narrow apical region in C. elegans epithelia; CLC-…
F45G2.4	WBGene00009732	WBGene00009732	cope-1	F45G2.4	NA	1	9	0	0.58226	3.41641	0.58226	0.54627	0.57692	0	0.3849	7.2062	0.3849	0.33338	0.3563	0.661045	0.610284	0.61759	0.724449	0.652033	0.64908	-0.465044	-0.616983	-0.623531	0.00819108	-0.56852	0.301332	F45G2.4 encodes an epsilon subunit of the coatomer (COPI) complex; in mass RNAi assays, F45G2.4 is required for larval viability, proper locomotion, and properly rapid growth.
F13D12.2	WBGene00002262	WBGene00002262	ldh-1	F13D12.2	Gender neutral	1	14	2.3132e-88	0.59136	9.7637	0.52256	0.62785	0.54633	1.2361e-94	0.86516	4.69021	0.85141	0.90556	0.82657	1.62931	1.44232	1.51295	1.78558	1.54099	1.59009	0.836393	0.623854	0.669112	0.00819131	0.709786	0.301332	ldh-1 is orthologous to the human gene LACTATE DEHYDROGENASE B (LDHB; OMIM:150100), which when mutated leads to lactate dehydrogenase-B deficiency.
D2013.1	WBGene00004286	WBGene00004286	rab-39	D2013.1	Gender neutral	1	7	1.1512e-49	0.26465	24.352	0.20989	0.30181	0.34653	6.0066e-64	0.26261	29.1581	0.23075	0.34642	0.42416	1.09939	1.14781	1.22402	1.20483	1.22633	1.28643	0.268833	0.294345	0.363376	0.00825679	0.308851	0.301332	rab-39 encodes a small, monomeric Rab GTPase that is most closely related to the human and Drosophila Rab39 GTPases; by homology, RAB-39 is predicted to function as a membrane-associated GTPase required for intracellular vesicular trafficking and for regulation of endo- and exocytosis; however, as loss of rab-39 function via RNA-mediated interference (RNAi) does not result in any obvious abnormal…
Y54G11A.5	WBGene00000831	WBGene00000831	ctl-2	Y54G11A.5	Gender neutral	1	25	5.8355e-154	0.73381	10.051	0.65415	0.78707	0.67743	7.3399e-94	0.83412	10.6093	0.77986	0.93372	0.78189	1.19217	1.18632	1.1542	1.30652	1.26748	1.21305	0.385729	0.341961	0.278641	0.00847833	0.335444	0.301332	ctl-2 encodes one of three C. elegans catalases; CTL-2 exhibits catalase and peroxidase activity in vitro, and thus likely functions in vivo as an antioxidant enzyme that protects cells from reactive oxygen species; ctl-2 activity is required for normal lifespan as well as for the extended lifespan seen in daf-2 mutant animals; in addition, ctl-2 is required for normal egg-laying capacity and for…
DY3.2	WBGene00003052	WBGene00003052	lmn-1	DY3.2	Gender neutral	1	42	0	1.87	4.35493	1.8587	1.9862	1.832	0	2.4455	0.857378	2.4815	2.447	2.4433	1.33507	1.232	1.33368	1.46313	1.31628	1.40168	0.549054	0.396466	0.487159	0.00849892	0.47756	0.301332	lmn-1 encodes the sole C. elegans nuclear lamin; lmn-1 is an essential gene that is required for a number of nuclear processes, including chromatin organization, cell cycle progression, chromosome segregation, and nuclear pore complex spacing; LMN-1 is also required for nuclear envelope localization of EMR-1/Emerin during early development; LMN-1 localizes to the nuclear periphery of all cell typ…
ZK795.3	WBGene00014083	WBGene00014083	NA	ZK795.3	Gender neutral	1	4	7.3219e-22	0.63543	51.7899	1.5131	0.54595	0.82468	1.1941e-35	0.37223	59.3808	0.73294	0.24912	0.32866	0.484396	0.456306	0.39853	0.530857	0.487521	0.418851	-0.913605	-1.03646	-1.25549	0.00864298	-1.06852	0.301332	NA
T20B3.2	WBGene00006585	WBGene00006585	tni-3	T20B3.2	Gender neutral	1	10	5.8049e-49	2.1646	6.94529	2.2537	1.961	2.1282	2.2694e-37	2.3467	7.6396	2.6418	2.2696	2.4265	1.17221	1.15737	1.14017	1.28464	1.23654	1.1983	0.361361	0.306312	0.26099	0.00867438	0.309554	0.301332	tni-3 encodes one of the four elegans troponin I genes; tni-3 is required for coordinated movement, normal body and muscle morphology and for the proper contractions of the vulva and anus; CeTNI-3 interacts with both the body wall and pharynx troponin C; tni-3 is strongly expressed in body wall, head and vulval muscles.
F29F11.6b;F29F11.6a	WBGene00001747;WBGene00001747	WBGene00001747	gsp-1	F29F11.6	Gender neutral	2	8	1.152e-93	0.62496	21.6858	0.57129	0.49083	0.74652	5.9704e-61	0.37181	22.3828	0.36247	NA	0.49878	0.634476	NA	0.66814	0.695332	NA	0.702208	-0.524226	NA	-0.51003	0.00873764	-0.517128	0.301332	NA
Y105E8B.1a	WBGene00002978	WBGene00002978	lev-11	Y105E8B.1	Gender neutral	1	30	0	2.6542	10.0126	2.5009	2.8799	2.3842	0	2.6826	10.459	2.4954	3.016	2.5691	0.997801	1.04726	1.07755	1.0935	1.1189	1.1325	0.128959	0.162081	0.179505	0.00881453	0.156848	0.301332	lev-11 encodes tropomyosin, an actin-binding contractile structural protein orthologous to human TROPOMYOSIN 1 (TPM1; OMIM:191010), which when mutated leads to familial hypertrophic cardiomyopathy; LEV-11 is required for embryonic development, normal body morphology, and locomotion; expressed as multiple tissue-specific isoforms generated by alternative mRNA splicing and promoter use, LEV-11 is d…
C25A1.5	WBGene00007707	WBGene00007707	NA	C25A1.5	Oogenic	1	4	1.01e-31	0.081727	20.0307	0.080629	0.10755	0.074597	3.2952e-10	1.5272	34.0736	1.5272	1.2514	2.3745	18.9411	11.6355	31.831	20.7578	12.4315	33.4541	4.37558	3.63593	5.06411	0.00883295	4.35854	0.301332	NA
R06C7.1	WBGene00011061	WBGene00011061	wago-1	R06C7.1	Gender neutral	1	11	5.0281e-51	1.4956	0.997027	1.5044	1.4868	1.5166	1.1949e-92	0.98153	7.88286	0.88361	0.75459	0.81722	0.58735	0.507526	0.53885	0.643686	0.542245	0.566325	-0.635571	-0.882982	-0.820297	0.00895162	-0.779617	0.301332	NA
K08E7.1	WBGene00010671	WBGene00010671	eak-7	K08E7.1	NA	1	4	3.205e-17	0.23224	12.046	0.28297	0.2549	0.22201	8.3115e-15	0.35614	1.0861	0.42459	0.41563	0.41866	1.50048	1.63056	1.88577	1.64439	1.74211	1.98192	0.717557	0.800832	0.986902	0.00896768	0.835097	0.301332	eak-7 encodes a conserved protein that contains a TLDc (TBC and LysM domain-containing) domain and an N-myristoylation motif; EAK-7 negatively regulates dauer formation and longevity by controlling the nuclear activity of the DAF-16/FoxO transcription factor; an EAK-7::GFP is widely expressed and localizes to the plasma membrane.
W02F12.5	WBGene00020950	WBGene00020950	dlst-1	W02F12.5	Gender neutral	1	13	0	1.3675	6.70807	1.3283	1.4526	1.276	0	1.8191	14.1062	1.7636	2.2563	1.803	1.32771	1.55328	1.41301	1.45506	1.65954	1.48506	0.541078	0.730785	0.570518	0.00908704	0.614127	0.301332	NA
F37B4.2	WBGene00002055	WBGene00002055	ifc-1	F37B4.2	Gender neutral	1	20	4.8251e-117	1.1318	2.14948	1.1128	1.1508	1.106	4.7498e-144	2.2975	10.6602	2.4525	2.0531	2.5114	2.2039	1.78406	2.27071	2.41529	1.90611	2.38649	1.27219	0.93063	1.25489	0.00916132	1.15257	0.301332	ifc-1 encodes a nonessential intermediate filament protein; IFC-1 is predicted to function as a structural component of the cytoskeleton; IFC-1 has no function in RNAi assays.
Y54E10BR.5	WBGene00021844	WBGene00021844	NA	Y54E10BR.5	Gender neutral	1	4	7.7187e-21	0.17154	12.4639	0.14013	0.17565	0.14543	4.9122e-16	0.18609	17.2326	0.40622	0.44991	0.56422	2.89888	2.5614	3.87967	3.17692	2.73662	4.07749	1.66763	1.4524	2.02768	0.00942973	1.7159	0.301332	NA
Y37E11AR.5b;Y37E11AR.5a	WBGene00021372;WBGene00021372	WBGene00021372	ugt-45	Y37E11AR.5	Oogenic	2	5	4.6351e-13	0.19409	27.6631	0.29208	0.19409	0.34521	4.6457e-12	0.2224	13.9246	0.18253	NA	0.2224	0.624932	NA	0.644246	0.684872	NA	0.677095	-0.546094	NA	-0.56257	0.00946005	-0.554332	0.301332	NA
Y44A6D.2	WBGene00012853	WBGene00012853	NA	Y44A6D.2	NA	1	3	1.2357e-11	2.1915	13.7981	2.3967	1.8293	2.2771	3.1561e-14	3.3396	12.9201	3.7925	2.9481	3.2333	1.58238	1.6116	1.41992	1.73416	1.72185	1.49232	0.794235	0.783957	0.577557	0.00950877	0.718583	0.301332	NA
F54H12.1a;F54H12.1b;F54H12.1c	WBGene00000041;WBGene00000041;WBGene00000041	WBGene00000041	aco-2	F54H12.1	Gender neutral	3	30	0	1.1567	6.61935	1.18	1.2376	1.0846	0	1.1628	4.90001	1.1665	1.2581	1.1496	0.988559	1.01656	1.05993	1.08338	1.08611	1.11397	0.115535	0.119165	0.155716	0.00958238	0.130139	0.301332	aco-2 encodes an aconitase homolog that is required for embryonic viability, fertility, locomotion, and vulval morphogenesis, and perhaps for normal lifespan.
F01F1.2	WBGene00017159	WBGene00017159	NA	F01F1.2	Gender neutral	1	2	6.0902e-08	1.7116	8.76105	1.7	1.9757	1.707	5.2263e-11	1.0729	11.7294	1.0729	1.228	0.97398	0.631118	0.621552	0.57058	0.691651	0.664071	0.599673	-0.531884	-0.59059	-0.737752	0.00961055	-0.620075	0.301332	NA
T24B8.1a	WBGene00004446	WBGene00004446	rpl-32	T24B8.1	Gender neutral	1	9	1.8812e-48	3.6327	10.1518	3.6327	3.224	3.9539	6.6123e-38	1.4353	5.9781	1.5586	1.4352	1.3898	0.429047	0.445161	0.351501	0.470199	0.475614	0.369424	-1.08866	-1.07214	-1.43665	0.00968038	-1.19915	0.301332	rpl-32 encodes a large ribosomal subunit L32 protein.
K02B12.3	WBGene00010496	WBGene00010496	sec-12	K02B12.3	Gender neutral	1	4	2.1542e-37	0.41977	40.3802	0.47185	0.23606	0.25866	6.7441e-31	0.14179	43.6448	0.16292	0.086076	NA	0.345279	0.364636	NA	0.378397	0.38958	NA	-1.40203	-1.36001	NA	0.00968477	-1.38102	0.301332	NA
D2085.1	WBGene00004259	WBGene00004259	pyr-1	D2085.1	Gender neutral	1	51	0	0.15057	7.26557	0.15064	0.13313	0.1521	0	0.062894	9.80938	0.053237	0.063891	0.062903	0.353405	0.479914	0.413563	0.387302	0.512745	0.434651	-1.36847	-0.963688	-1.20207	0.00979597	-1.17808	0.301332	pyr-1 encodes the C. elegans protein CAD which is orthologous to the human gene Carbamyl phosphate synthetase I (CPS1); pyr-1 encodes a single protein with predicted carbamoyl phosphate synthetase, aspartate transcarbamoylase, and dihydroorotase activities (CAD), which is involved in pyrimidine biosynthesis; pyr-1 mutants can be rescued by the supply of exogenous pyrimidines; genetic interaction …
F53F4.16	WBGene00023419	WBGene00023419	NA	F53F4.16	Gender neutral	1	2	3.0814e-07	0.65029	10.3781	0.76316	0.64548	0.6363	6.1097e-06	0.38384	18.2153	0.40748	0.32754	0.2855	0.533938	0.507436	0.448688	0.58515	0.542149	0.471566	-0.773121	-0.883238	-1.08447	0.00980818	-0.913609	0.301332	NA
F09F7.7b;F09F7.7a	WBGene00017304;WBGene00017304	WBGene00017304	NA	F09F7.7	Gender neutral	2	3	1.248e-08	2.457	29.0167	1.9925	2.4959	1.3657	1.8047e-07	1.3644	31.8935	1.3312	1.8762	0.99134	0.668105	0.751713	0.725884	0.732187	0.803136	0.762896	-0.449717	-0.316283	-0.390441	0.00987799	-0.385481	0.301332	NA
F25E2.4	WBGene00002058	WBGene00002058	ifd-2	F25E2.4	Gender neutral	1	23	1.6275e-135	1.3981	13.8263	1.3505	1.4443	1.0975	2.0889e-38	1.9704	20.001	1.9546	2.6045	1.8067	1.44732	1.8033	1.6462	1.58613	1.92666	1.73013	0.665515	0.946099	0.790883	0.0101127	0.800833	0.305211	ifd-2 encodes a nonessential intermediate filament protein; IFD-2 is predicted to function as a structural component of the cytoskeleton; IFD-2 has no obvious function in RNAi assays.
R53.2	WBGene00011272	WBGene00011272	dtmk-1	R53.2	Oogenic	1	8	3.0652e-112	0.87323	10.2001	0.86458	0.96395	0.78655	4.427e-35	0.48784	13.856	0.34338	0.45345	0.41687	0.397164	0.470408	0.529998	0.435258	0.502588	0.557022	-1.20006	-0.992552	-0.844194	0.0102346	-1.01227	0.305525	NA
F13D12.4a	WBGene00000114	WBGene00000114	alh-8	F13D12.4	Gender neutral	1	18	4.8443e-228	1.0861	1.31091	1.0676	1.0958	1.0845	0	1.3909	6.06043	1.3875	1.3329	1.5001	1.29964	1.21637	1.38322	1.4243	1.29958	1.45375	0.510252	0.378047	0.539776	0.0107361	0.476025	0.305525	alh-8 is orthologous to the human gene METHYLMALONATE-SEMIALDEHYDE DEHYDROGENASE (ALDH6A1; OMIM:603178), which when mutated leads to MMSDH deficiency.
K02G10.8a;K02G10.8b	WBGene00001032;WBGene00001032	WBGene00001032	dnj-14	K02G10.8	Oogenic	2	2	6.8607e-08	0.32079	17.3583	0.35145	0.34052	0.25187	1.1387e-16	0.94473	31.1544	1.0062	0.98755	0.5412	2.863	2.90012	2.14873	3.1376	3.09852	2.25829	1.64966	1.63158	1.17523	0.0107424	1.48549	0.305525	This gene encodes a protein containing a DnaJ ('J') domain.
Y49C4A.8a;Y49C4A.8b	WBGene00021709;WBGene00021709	WBGene00021709	ugt-29	Y49C4A.8	Gender neutral	2	6	5.0837e-13	0.30867	23.8488	0.30107	0.21418	NA	1.6148e-24	0.27047	20.6157	0.37451	0.27047	0.40994	1.24393	1.26282	NA	1.36324	1.3492	NA	0.447041	0.432108	NA	0.0108123	0.439574	0.305525	NA
C33A12.1	WBGene00007880	WBGene00007880	NA	C33A12.1	Gender neutral	1	7	2.563e-31	1.1278	7.79513	1.0656	1.1332	1.2428	0	0.91752	10.0821	0.78294	0.90918	0.95461	0.734741	0.802312	0.768112	0.805213	0.857197	0.807277	-0.312557	-0.222301	-0.308863	0.010816	-0.281241	0.305525	C33A12.1 encodes the C. elegans ortholog of the NDUFA5/B13 subunit of the mitochondrial NADH dehydrogenase (ubiquinone) complex (complex I).
C18B2.4	WBGene00015955	WBGene00015955	NA	C18B2.4	Gender neutral	1	2	4.3424e-06	0.48541	39.4141	0.44576	0.41257	0.19191	9.3856e-12	0.68392	32.97	1.1703	0.87058	0.59177	2.6254	2.11014	3.08358	2.87722	2.25449	3.24081	1.52467	1.1728	1.69635	0.0108887	1.46461	0.305525	NA
F56H11.4a	WBGene00001239	WBGene00001239	elo-1	F56H11.4	Gender neutral	1	3	3.6426e-10	0.064918	5.31768	0.069475	0.06473	0.071915	2.3078e-11	0.095896	12.3945	0.10312	0.084951	0.10825	1.48427	1.31239	1.50525	1.62664	1.40217	1.582	0.701894	0.48766	0.66175	0.0111625	0.617101	0.305525	elo-1 encodes a component of C-18 polyunsaturated fatty acid (PUFA) elongase that is required for normal elongation of n-6 and n-3 20-carbon PUFA in vivo; ELO-1 is a condensing enzyme that elongates n-6 and n-7 (and, with less efficiency, n-3) series C18 PUFAs.
F21F8.3	WBGene00000218	WBGene00000218	asp-5	F21F8.3	Gender neutral	1	6	1.6442e-93	0.24969	15.2413	0.24969	0.23703	0.31286	7.4703e-133	0.3969	20.344	0.33444	0.28999	0.42992	1.33942	1.22343	1.37416	1.46789	1.30712	1.44423	0.553745	0.386397	0.530298	0.0112008	0.490147	0.305525	NA
Y111B2A.4a	WBGene00013730	WBGene00013730	sql-1	Y111B2A.4	Gender neutral	1	13	1.2743e-53	1.1051	12.3907	1.1007	1.136	1.3749	5.1122e-100	0.42442	4.50546	0.42442	0.42855	0.39424	0.385591	0.377245	0.286741	0.422575	0.403051	0.301361	-1.24272	-1.31096	-1.73043	0.011209	-1.42804	0.305525	NA
C09B8.6b;C09B8.6a;C09B8.6c	WBGene00002023;WBGene00002023;WBGene00002023	WBGene00002023	hsp-25	C09B8.6	Gender neutral	3	6	2.8694e-97	1.9858	5.50863	1.8828	2.1018	2.0125	8.4885e-135	2.8287	0.638957	2.8391	2.8184	2.8032	1.50791	1.34095	1.39289	1.65254	1.43268	1.46392	0.724689	0.518714	0.549833	0.0113065	0.597746	0.305525	hsp-25 encodes a member of the small heat shock family of proteins; HSP-25 is expressed throughout development and in vitro, exhibits chaperone activity; HSP-25 localizes to: 1) dense bodies and M lines in body wall muscle, 2) the lining of the pharynx, and 3) to cell-cell junctions in the spermathecal wall; consistent with a role in myofibril organization, HSP-25 binds vinculin and alpha-actinin…
F47D12.4c;F47D12.4b;F47D12.4a	WBGene00001972;WBGene00001972;WBGene00001972	WBGene00001972	hmg-1.2	F47D12.4	Gender neutral	3	4	7.9645e-128	1.7803	6.09808	1.7137	1.578	1.7803	1.3168e-206	1.4328	5.58727	1.4511	1.3923	1.5541	0.846764	0.882319	0.872943	0.927981	0.942677	0.917453	-0.107832	-0.0851639	-0.124294	0.0113078	-0.105763	0.305525	NA
C05C8.2	WBGene00015461	WBGene00015461	NA	C05C8.2	Gender neutral	1	9	5.5013e-32	0.73565	11.859	0.65818	0.67418	0.81237	7.4953e-28	0.41689	11.3914	0.35594	0.42925	0.44248	0.540794	0.636699	0.544678	0.592664	0.680255	0.57245	-0.754713	-0.555852	-0.804777	0.0114239	-0.705114	0.305643	NA
T24B8.1b	WBGene00004446	WBGene00004446	rpl-32	T24B8.1	Gender neutral	1	10	4.0352e-48	2.278	4.4965	2.3645	2.1676	2.2249	6.3751e-33	0.14517	33.7649	0.16378	0.29021	0.33502	0.0692662	0.133885	0.150578	0.0759099	0.143044	0.158255	-3.71957	-2.80547	-2.65967	0.0115342	-3.06157	0.305643	rpl-32 encodes a large ribosomal subunit L32 protein.
K02F2.2	WBGene00019322	WBGene00019322	ahcy-1	K02F2.2	Gender neutral	1	29	0	0.29859	6.17352	0.29924	0.31788	0.28092	0	0.41897	7.01495	0.37261	0.42465	0.41846	1.24519	1.33588	1.48961	1.36462	1.42727	1.56556	0.448499	0.513255	0.646678	0.0116353	0.536144	0.305643	ahcy-1 encodes the C. elegans S-adenosylhomocysteine hydrolase (SAHH) ortholog; by homology, AHCY-1 is predicted to catalyze the hydrolysis of S-adenosyl-L-homocysteine to adenosine and L-homocysteine; loss of ahcy-1 activity via RNAi results in embryonic and larval lethality, abnormal body morphology, sick animals, and uncoordinated locomotion; Northern blot analyses indicate the ahcy-1 mRNA is …
C49H3.11	WBGene00004471	WBGene00004471	rps-2	C49H3.11	Gender neutral	1	11	1.1362e-213	0.64916	2.66201	0.64423	0.64301	0.67374	0	0.51942	1.29616	0.51011	0.50962	0.52139	0.791813	0.792554	0.773874	0.86776	0.846771	0.813333	-0.204632	-0.239956	-0.298082	0.0118948	-0.247557	0.308998	rps-2 encodes a small ribosomal subunit S2 protein.
T05C12.10	WBGene00004264	WBGene00004264	qua-1	T05C12.10	NA	1	8	2.5312e-89	0.16432	37.6114	0.12369	0.26587	0.18101	3.1772e-94	0.12192	36.5112	0.075247	0.16435	0.12914	0.608352	0.618159	0.713441	0.666701	0.660447	0.749819	-0.584887	-0.598486	-0.415386	0.0119952	-0.53292	0.308998	qua-1 encodes a hedgehog-like protein, with (from N- to C-terminus) a signal sequence, a Qua domain, a 5W repeat, an extended region of low-complexity sequence, and a Hint/Hog domain; QUA-1 is conserved among nematodes from Caenorhabditis to Brugia; QUA-1 is expressed prior to molting in hyp1 to hyp11 hypodermal cells, but not in seam cells, and ceases to be expressed after each molting cycle or …
T01C3.7	WBGene00001423	WBGene00001423	fib-1	T01C3.7	Gender neutral	1	14	8.1485e-135	1.4542	11.0603	1.7138	1.4403	1.4075	1.6625e-289	1.1216	11.0984	1.2799	1.0327	1.109	0.74682	0.717003	0.787922	0.818451	0.766052	0.828097	-0.289032	-0.384485	-0.272128	0.0120898	-0.315215	0.308998	fib-1 encodes the C. elegans ortholog of fibrillarin and Saccharomyces cerevisiae Nop1p, an essential component of the U3 SnoRNP; FIB-1 localizes to the nucleolus.
D2045.1c;D2045.1a;D2045.1d	WBGene00000231;WBGene00000231;WBGene00000231	WBGene00000231	atx-2	D2045.1	Gender neutral	3	11	3.217e-65	2.2618	5.24048	2.421	2.2618	2.1859	2.036e-90	1.5305	8.93139	1.6036	1.5616	1.3525	0.662371	0.690424	0.618738	0.725902	0.737654	0.650287	-0.462153	-0.438983	-0.620852	0.0124548	-0.507329	0.315485	atx-2 is required for early embryonic patterning; it encodes an ortholog of human ataxin-2.
Y54E10BL.6	WBGene00003186	WBGene00003186	mek-2	Y54E10BL.6	Gender neutral	1	6	1.0486e-173	0.56605	13.4325	0.61235	0.51479	0.47271	3.707e-23	0.79263	20.873	1.0725	0.74643	0.77531	1.75145	1.44997	1.64014	1.91944	1.54916	1.72377	0.940685	0.631486	0.785565	0.0126544	0.785912	0.317705	mek-2 encodes a MAP kinase kinase; MEK-2 functions as a core component of Ras-mediated signal transduction pathways that regulate several biological processes including larval development, vulval development, cell migration, meiotic cell cycle progression, olfaction, and pathogen defense.
Y38F1A.6	WBGene00012608	WBGene00012608	NA	Y38F1A.6	Spermatogenic	1	18	0	0.59529	7.14748	0.62444	0.63343	0.55455	4.6941e-200	1.2121	16.0943	1.0239	1.4156	1.2121	1.63971	2.23482	2.18574	1.79698	2.3877	2.29718	0.845576	1.25562	1.19987	0.0133449	1.10035	0.328888	NA
D2024.6	WBGene00000292	WBGene00000292	cap-1	D2024.6	Oogenic	1	11	3.3163e-109	1.2628	5.45651	1.3025	1.1712	1.2679	2.8869e-41	1.7024	7.84939	1.5333	1.5675	1.7691	1.1772	1.33837	1.3953	1.29011	1.42993	1.46644	0.367492	0.515941	0.552322	0.013667	0.478585	0.328888	cap-1 encodes an F-actin capping protein alpha subunit that affects fertility; likely expressed in touch receptor neurons.
R05F9.10	WBGene00019893	WBGene00019893	sgt-1	R05F9.10	Gender neutral	1	13	1.5813e-265	1.2291	1.19705	1.2218	1.2373	1.2514	1.8426e-136	1.006	6.15003	0.93129	1.0137	1.0514	0.762228	0.819284	0.840179	0.835337	0.87533	0.883019	-0.25957	-0.192101	-0.179484	0.0136778	-0.210385	0.328888	NA
F35C5.8	WBGene00009396	WBGene00009396	clec-65	F35C5.8	Gender neutral	1	8	1.2564e-182	0.16582	40.9401	0.10793	0.2316	0.13581	1.1383e-29	0.40684	55.1944	0.27177	0.9291	0.5861	2.51802	4.01166	4.31559	2.75954	4.28609	4.53563	1.46443	2.09966	2.1813	0.0137103	1.91513	0.328888	NA
H06H21.6	WBGene00019163	WBGene00019163	ubxn-6	H06H21.6	Gender neutral	1	6	1.2757e-24	1.8738	15.17	2.334	2.1614	1.7239	3.1641e-16	0.99387	19.6656	0.8962	1.1448	0.78291	0.383976	0.529657	0.45415	0.420805	0.56589	0.477307	-1.24878	-0.821407	-1.06701	0.0137336	-1.04573	0.328888	ubxn-6 encodes one of six C. elegans UBX (ubiquitin regulatory X) domain-containing proteins.
T10B5.3	WBGene00020389	WBGene00020389	NA	T10B5.3	Gender neutral	1	6	4.586e-17	0.42429	13.2938	0.42728	0.50556	0.39076	1.0105e-20	0.28222	18.7435	0.28516	0.38484	0.27931	0.667384	0.761215	0.714787	0.731396	0.813289	0.751233	-0.451275	-0.29816	-0.412668	0.0137954	-0.387368	0.328888	NA
F40F4.3	WBGene00002253	WBGene00002253	lbp-1	F40F4.3	Gender neutral	1	10	1.4846e-140	1.0384	16.6176	0.90045	1.2575	1.1508	1.2571e-142	2.3346	10.9914	2.3346	2.7013	2.1874	2.5927	2.14815	1.90076	2.84138	2.2951	1.99768	1.50659	1.19856	0.998327	0.0140368	1.23449	0.330977	lbp-1 encodes a predicted secreted fatty acid binding protein (FABP) that is similar to the Ascaris suum secreted FABP As-p18; by homology, LBP-1 is predicted to function in sequestering or transporting small hydrophobic molecules such as lipids and steroid hormones; an lbp-1::gfp promoter fusion is expressed in the embryo, beginning at gastrulation, in presumptive hypodermal precursors; lbp-1::g…
C46F11.2b;C46F11.2a	WBGene00008117;WBGene00008117	WBGene00008117	gsr-1	C46F11.2	Gender neutral	2	22	0	1.0911	4.41784	1.0137	1.099	1.0913	1.2894e-230	2.3634	13.298	2.3215	2.4927	1.9124	2.29013	2.26815	1.75241	2.50978	2.42331	1.84176	1.32756	1.27698	0.881084	0.0144403	1.16188	0.330977	gsr-1 encodes a glutathionine reductase orthologous to human mitochondrial glutathione reductase (GSR; OMIM:138300); GSR deficiency has been associated with hemolytic anemia; loss of gsr-1 activity, together with that of trxr-1, results in molting defects characterized by a failure to remove old cuticle and reduced, disulfide groups in the cuticle that remain oxidized; gsr-1 expression is reduced…
F55D10.2	WBGene00004438	WBGene00004438	rpl-25.1	F55D10.2	Gender neutral	1	8	8.9756e-145	0.75578	6.54076	0.78681	0.75271	0.69088	1.1516e-293	0.44422	8.1947	0.43139	0.50203	0.44422	0.548277	0.666963	0.642977	0.600865	0.712589	0.675762	-0.734887	-0.488857	-0.565414	0.0145332	-0.596386	0.330977	rpl-25.1 encodes a large ribosomal subunit L23a protein.
ZK1248.16	WBGene00002268	WBGene00002268	lec-5	ZK1248.16	Spermatogenic	1	15	1.1369e-52	1.3652	3.19161	1.3411	1.3312	1.4109	1.066e-92	1.6757	6.25547	1.7597	1.5849	1.7787	1.31213	1.19058	1.26068	1.43798	1.27203	1.32497	0.524048	0.347128	0.405955	0.0146049	0.42571	0.330977	NA
F26H9.6	WBGene00004268	WBGene00004268	rab-5	F26H9.6	Oogenic	1	7	3.2856e-97	0.26357	2.76079	0.25681	0.27137	0.26357	2.0964e-57	0.53454	6.92826	0.44814	0.40266	0.39488	1.74503	1.4838	1.4982	1.9124	1.58531	1.57459	0.935384	0.664764	0.654975	0.0146135	0.751708	0.330977	rab-5 encodes the C. elegans Rab5 GTPase ortholog; RAB-5 activity is required for receptor-mediated yolk endocytosis and for phagosome maturation involved in apoptotic cell clearance; rab-5 mutations also affect localization of P granules and PAR-2, as well as the cytoplasmic appearance of cells in the early embryo and larval development; RAB-5 localizes to early endosomes and maturing phagosomes.
Y110A2AL.13	WBGene00022448	WBGene00022448	pinn-1	Y110A2AL.13	Gender neutral	1	6	7.2947e-23	1.8885	7.40746	2.1631	2.0222	1.8645	2.8478e-46	1.4933	3.86465	1.6077	1.4933	1.5218	0.743239	0.738453	0.816197	0.814526	0.78897	0.857814	-0.295967	-0.341958	-0.221263	0.0147467	-0.286396	0.330977	NA
Y16B4A.2	WBGene00012445	WBGene00012445	NA	Y16B4A.2	Gender neutral	1	22	4.9387e-102	1.053	3.8466	0.98314	1.0586	1.0413	1.3415e-58	1.9041	8.89673	1.9609	1.6461	1.8737	1.99453	1.55498	1.79939	2.18583	1.66135	1.89113	1.12818	0.732358	0.919252	0.0148837	0.926597	0.330977	NA
F49C12.9	WBGene00009878	WBGene00009878	NA	F49C12.9	Gender neutral	1	6	3.9682e-37	1.6227	9.91209	1.6252	1.8083	1.9831	1.6615e-13	1.0165	6.56084	1.0165	0.95384	1.0875	0.625461	0.527479	0.548384	0.685452	0.563563	0.576345	-0.544871	-0.827352	-0.794995	0.0149251	-0.722406	0.330977	NA
T08B1.3	WBGene00000111	WBGene00000111	alh-5	T08B1.3	NA	1	11	4.6453e-63	0.32099	14.1158	0.30519	0.27178	0.35907	9.059e-118	0.83543	9.54002	0.9018	0.9963	0.82346	2.95488	3.66583	2.29331	3.2383	3.91661	2.41025	1.69524	1.9696	1.26918	0.0150057	1.64467	0.330977	NA
Y62E10A.10	WBGene00013378	WBGene00013378	emc-3	Y62E10A.10	Gender neutral	1	6	1.8072e-39	0.12675	4.25702	0.13352	0.12531	0.13602	8.3873e-43	0.16518	14.2154	0.19662	0.16518	0.22014	1.47259	1.31817	1.61844	1.61383	1.40834	1.70096	0.69049	0.494001	0.76635	0.0152187	0.65028	0.330977	NA
F32A5.7	WBGene00003078	WBGene00003078	lsm-4	F32A5.7	Gender neutral	1	4	1.3467e-09	1.4734	7.28907	1.4734	1.3183	1.5177	6.0674e-06	1.642	9.51597	1.5786	1.563	1.8444	1.0714	1.18562	1.21526	1.17416	1.26672	1.27722	0.231632	0.341102	0.353012	0.0153111	0.308582	0.330977	lsm-4 encodes a protein with similarity to the Sm-like LSM4 small nuclear ribonucleoproteins that are core components of the spliceosomal U6 small nuclear ribonucleoprotein complex; RNAi experiments indicate that lsm-4 is an essential gene required for development, growth, locomotion, body morphogenesis, and normal lifespan; about 5% to 20% of lsm-4 transcripts are RNA edited to change A to G res…
T05H10.1	WBGene00011507	WBGene00011507	NA	T05H10.1	Gender neutral	1	15	2.2169e-43	0.8409	10.0022	0.80069	0.97198	0.85452	8.6383e-90	0.52	7.95664	0.45706	0.48431	0.53423	0.570833	0.498272	0.625181	0.625584	0.532358	0.657059	-0.676725	-0.909533	-0.605906	0.0153902	-0.730721	0.330977	NA
F49E8.3a;F49E8.3b	WBGene00003914;WBGene00003914	WBGene00003914	pam-1	F49E8.3	Gender neutral	2	26	3.1796e-151	0.54917	2.70945	0.56611	0.56621	0.54	1.9166e-142	0.6056	2.88308	0.63364	0.6056	0.60095	1.11929	1.06957	1.11287	1.22664	1.14274	1.16961	0.294717	0.192491	0.226033	0.0156388	0.237747	0.330977	pam-1 encodes a metalloprotease that is the C. elegans puromycin-sensitive aminopeptidase (PSA) ortholog; in the one-cell embryo, PAM-1 is required for timely exit from meiosis II proper centrosome positioning, proper localization of polarity and cell fate determinants, and formation of the anteroposterior axis; genetic studies indicate that cyb-3, which encodes a B-type cyclin, is required for p…
F57F5.5a;F57F5.5c;F57F5.5b	WBGene00004032;WBGene00004032;WBGene00004032	WBGene00004032	pkc-1	F57F5.5	Oogenic	3	8	6.2406e-22	0.75638	60.0677	0.22294	0.4373	0.80204	7.2709e-14	1.0605	46.2889	0.74387	1.0412	1.8213	3.33664	2.38097	2.27083	3.65667	2.54385	2.38662	1.87053	1.34702	1.25497	0.0161345	1.49084	0.330977	pkc-1 encodes a serine/threonine protein kinase that is orthologous to mammalian protein kinase C epsilon (PRKCE), a member of the nPKC subgroup of the protein kinase C superfamily; together with UNC-13, PKC-1 may act downstream of goa-1 to modulate phorbol ester-induced stimulation of acetylcholine release at NMJs; PKC-1 positively regulates locomotion, and affects thermotaxis and chemotaxis tog…
T20F5.2	WBGene00003950	WBGene00003950	pbs-4	T20F5.2	Gender neutral	1	8	3.9704e-106	0.82603	7.0148	0.73778	0.84756	0.78069	4.0122e-251	0.58509	8.98422	0.52431	0.60265	0.62385	0.710659	0.711041	0.799101	0.778822	0.759682	0.839846	-0.360635	-0.396532	-0.251803	0.0163292	-0.336323	0.330977	pbs-4 encodes a B-type subunit of the 26S proteasome's 20S protease core particle; by homology, PBS-4 is predicted to function in ATP/ubiquitin-dependent nonlysosomal protein degradation; loss of pbs-4 activity via RNAi indicates that, in C. elegans, PBS-4 is required for embryonic, germline, and larval development.
ZC168.1	WBGene00003568	WBGene00003568	ncx-3	ZC168.1	Oogenic	1	10	1.6695e-66	0.55029	21.9531	0.75901	0.62151	0.48586	8.6235e-16	0.48163	16.0114	0.49246	0.39763	0.36331	0.648819	0.639781	0.747767	0.71105	0.683547	0.785895	-0.491977	-0.548888	-0.347592	0.0163465	-0.462819	0.330977	ncx-3 encodes a putative 3Na[+]/1Ca[2+] exchanger, orthologous to human SLC8A1-3 and paralogous to NCX-1/-2; NCX-3 is predicted to export free cytoplasmic Ca[2+] with low affinity but high capacity, being complemented by low-capacity/high-affinity Ca[2+] ATPase pumps such as MCA-1/-3; NCX-3 has tandem Calx-alpha and Calx-beta domains predicted to carry out ion transport and regulation; NCX-3 has …
Y48G1A.3	WBGene00000917	WBGene00000917	daf-25	Y48G1A.3	Gender neutral	1	7	2.8579e-23	0.40866	13.7858	0.35355	0.3848	0.29178	7.5398e-43	0.77496	21.5767	NA	0.92284	0.67852	NA	2.39823	2.32545	NA	2.56229	2.44402	NA	1.35743	1.28926	0.0163953	1.32335	0.330977	daf-25 encodes an MYND domain-containing protein that is the C. elegans ortholog of mammalian Ankmy2; DAF-25 activity is required for proper regulation of dauer formation and recovery, as well as for chemotaxis, response to osmotic stress, and egg-laying; DAF-25 specifically regulates localization of the membrane-bound DAF-11 guanylyl cyclase to cilia and the daf-25 dauer phenotype is rescued by …
M117.2a	WBGene00003920	WBGene00003920	par-5	M117.2	Gender neutral	1	21	0	0.9713	8.11161	0.94616	0.88354	1.0377	0	1.2266	9.63731	1.3278	1.1168	1.3253	1.40336	1.26401	1.27715	1.53796	1.35047	1.34227	0.621017	0.433467	0.424677	0.0164508	0.493054	0.330977	PAR-5 encodes one of two C. elegans 14-3-3 proteins; par-5 is essential for early embryonic development, particularly for early embryonic asymmetry; PAR-5 also functions in a Wnt/MAPK signaling pathway to regulate the nuclear level of the POP-1/TCF transcription factor; PAR-5 has been shown to physically interact with a number of proteins, including those involved in G protein signaling pathways …
H43I07.3	WBGene00019276	WBGene00019276	NA	H43I07.3	Gender neutral	1	4	3.4495e-12	0.31223	73.4125	NA	1.0504	0.33252	6.6659e-22	0.41831	86.2401	0.28965	1.484	0.46775	NA	1.4128	1.40668	NA	1.50944	1.47841	NA	0.594015	0.564044	0.0164726	0.57903	0.330977	NA
K03H1.4	WBGene00010539	WBGene00010539	ttr-2	K03H1.4	Gender neutral	1	3	9.1598e-60	1.7799	8.52569	2.0179	1.7176	1.7884	1.8396e-90	2.3289	9.26802	2.3263	1.9732	2.3295	1.15283	1.14881	1.30256	1.26341	1.2274	1.36898	0.337318	0.295606	0.453098	0.0165169	0.362008	0.330977	K03H1.4 encodes a protein containing a predicted signal sequence followed by a transthyretin-like domain; the product of K03H1.4 belongs to a family of apparently nematode-specific proteins whose function is not yet known.
Y39E4B.1	WBGene00012714	WBGene00012714	abce-1	Y39E4B.1	Gender neutral	1	17	1.2328e-279	0.39906	3.01348	0.41649	0.40869	0.39251	6.7382e-141	0.27357	5.90857	0.26953	0.26695	0.29657	0.647146	0.653185	0.755573	0.709217	0.697868	0.794099	-0.4957	-0.518974	-0.332609	0.0166194	-0.449095	0.330977	NA
B0491.5	WBGene00007192	WBGene00007192	NA	B0491.5	Gender neutral	1	15	5.9805e-139	0.34189	17.9759	0.28984	0.34513	0.41542	8.6857e-142	0.4942	26.0239	0.34754	0.49428	0.59552	1.19908	1.43216	1.43354	1.31408	1.53013	1.50663	0.394058	0.613652	0.591327	0.0167085	0.533012	0.330977	NA
R10E4.4	WBGene00003157	WBGene00003157	mcm-5	R10E4.4	Oogenic	1	14	1.5573e-66	0.77301	29.1078	0.85036	0.46686	0.77301	2.7483e-79	0.38204	28.2363	0.42682	0.27827	0.5013	0.501929	0.596046	0.648504	0.550071	0.63682	0.68157	-0.86231	-0.651041	-0.553066	0.0170996	-0.688806	0.330977	NA
W04G3.1b;W04G3.1a	WBGene00012255;WBGene00012255	WBGene00012255	lpr-6	W04G3.1	NA	2	3	7.0318e-08	0.35426	12.6217	0.2893	NA	0.346	1.0623e-17	0.18521	10.1957	0.37101	0.40663	0.45446	1.28244	NA	1.31347	1.40545	NA	1.38044	0.491027	NA	0.465129	0.0172395	0.478078	0.330977	lpr-6 encodes one of seven C. elegans proteins related to the lipocalin family of structurally related, low molecular weight, secreted proteins that bind and transport lipophilic molecules and participate in intercellular signaling; lpr-6 has been reported to be expressed in the amphid sensory neurons.
F26B1.3	WBGene00002073	WBGene00002073	ima-2	F26B1.3	Oogenic	1	11	8.8088e-80	1.0922	2.33094	1.0701	1.0922	1.0425	0	0.76504	17.9809	0.49341	0.34373	0.41277	0.461088	0.314713	0.395942	0.505313	0.336242	0.416131	-0.984751	-1.57243	-1.26489	0.0172853	-1.27402	0.330977	ima-2 encodes one of three C. elegans importin alpha proteins; IMA-2 is predicted to function as an adaptor protein that regulates import of nuclear proteins; during development, ima-2 activity is required for normal germline and embryonic mitoses, specifically for proper chromosome segregration and nuclear reassembly; IMA-2 expression is detected in germ cells, oocytes, and early embryonic cells…
Y54E10A.9b;Y54E10A.9a;Y54E10A.9c	WBGene00006888;WBGene00006888;WBGene00006888	WBGene00006888	vbh-1	Y54E10A.9	NA	3	16	3.4021e-188	0.98122	10.2478	1.0369	0.87553	1.0633	1.1567e-197	0.56211	13.6848	0.53362	0.55538	0.68325	0.51463	0.634336	0.642575	0.563991	0.67773	0.675339	-0.826257	-0.561218	-0.566316	0.01758	-0.651264	0.330977	vbh-1 encodes a DEAD-box RNA helicase with similarity to Drosophila Vasa and Belle; vbh-1 activity is required for the proper timing of the sperm-oocyte switch during germ line development; vbh-1 also plays a role in embryonic development; in regulating germ line development, vbh-1 appears to function at least partially redundantly with laf-1, which also encodes a DEAD-box RNA helicase; VBH-1 is …
Y57A10A.26	WBGene00013266	WBGene00013266	NA	Y57A10A.26	Oogenic	1	13	9.4242e-145	0.55721	4.39308	0.55003	0.55721	0.59638	3.2662e-42	0.7778	12.8547	0.80978	0.71012	0.91906	1.47225	1.27442	1.54106	1.61346	1.3616	1.61964	0.690155	0.445305	0.695674	0.0178048	0.610378	0.330977	NA
Y71H2AM.11	WBGene00022176	WBGene00022176	NA	Y71H2AM.11	Gender neutral	1	17	5.8153e-95	0.92112	6.42181	0.85017	0.96644	0.92112	7.619e-136	0.43429	14.7537	0.42458	0.41272	0.5351	0.499406	0.427052	0.580923	0.547306	0.456266	0.610544	-0.869579	-1.13205	-0.711833	0.0178691	-0.904489	0.330977	NA
F31D4.1	WBGene00009289	WBGene00009289	exos-7	F31D4.1	Gender neutral	1	4	1.0259e-12	0.62036	37.4835	0.70282	0.41485	0.35901	1.6196e-16	0.71088	37.2998	0.50209	0.31548	0.24637	0.714393	0.760468	0.686248	0.782914	0.81249	0.721239	-0.353074	-0.299578	-0.47145	0.0178751	-0.374701	0.330977	NA
F25B4.1	WBGene00017765	WBGene00017765	gcst-1	F25B4.1	Spermatogenic	1	12	6.1584e-67	0.9161	3.27439	0.91556	0.95224	0.8925	7.1322e-122	0.77699	1.14446	0.77423	0.7909	0.77699	0.845635	0.830568	0.870577	0.926744	0.887386	0.914967	-0.109757	-0.172367	-0.128209	0.0179475	-0.136777	0.330977	gcst-1 is orthologous to the human gene GLYCINE CLEAVAGE SYSTEM T-PROTEIN (AMT; OMIM:238310), which when mutated leads to glycine encephalopathy.
R07B1.10	WBGene00002271	WBGene00002271	lec-8	R07B1.10	Gender neutral	1	4	1.9317e-70	1.1404	12.8495	1.0761	1.2661	0.98692	1.4702e-36	1.6276	9.72174	1.6278	1.6314	1.3698	1.51268	1.28852	1.38795	1.65777	1.37667	1.45872	0.729247	0.461182	0.544708	0.0182368	0.578379	0.330977	lec-8 encodes a glycolipid-binding galectin; LEC-8 binds glycolipids and can inhibit Bacillus thuringiensis Cry5B from binding glycolipids; lec-8 mutants are more susceptible to Cry5B; lec-8 is expressed in the pharyngeal-intestinal valve, the intestinal-rectal valve, and in some vesicles of the intestine; lec-8 expression in the intestine is induced in response to bacterial infection and Cry5B, …
K09A9.2	WBGene00004276	WBGene00004276	rab-14	K09A9.2	Oogenic	1	4	1.4181e-102	0.51776	24.4971	NA	0.51776	0.36487	3.7098e-25	0.13481	54.3707	0.35976	0.18563	0.12563	NA	0.358525	0.344314	NA	0.383051	0.361871	NA	-1.38439	-1.46645	0.0183205	-1.42542	0.330977	rab-14 encodes a member of the Rab GTPase family; rab-14 activity is required in engulfing cells for regulation of phagosome maturation during apoptotic cell degradation, particularly for the steps of lysosome recruitment to phagosomes and phagosome acidification; rab-14 functions redundantly with unc-108, downstream of rab-5, and upstream of rab-7 to regulate apoptotic cell clearance; a RAB-14::…
F11G11.3	WBGene00001754	WBGene00001754	gst-6	F11G11.3	Gender neutral	1	7	5.2643e-35	0.59845	25.4052	0.69438	0.80425	0.47579	3.7176e-21	1.2844	18.2226	0.95476	1.2231	0.86825	1.37498	1.5208	1.82486	1.50686	1.62483	1.91791	0.591548	0.70029	0.939533	0.0185655	0.74379	0.330977	gst-6 encodes a predicted glutathione S-transferase.
ZK6.10	WBGene00022644	WBGene00022644	dod-19	ZK6.10	Gender neutral	1	6	9.3945e-141	0.2924	61.6263	0.39845	0.22901	0.10036	2.2561e-06	1.1922	31.3646	1.31	0.83441	NA	3.28774	3.64355	NA	3.60308	3.8928	NA	1.84923	1.96081	NA	0.0186381	1.90502	0.330977	NA
Y54G11A.7	WBGene00013216	WBGene00013216	NA	Y54G11A.7	Oogenic	1	10	5.4366e-60	0.85318	6.43907	0.76164	0.85673	0.84964	2.4908e-45	1.4062	0.451519	1.1173	1.1109	1.1074	1.46697	1.29667	1.30338	1.60767	1.38538	1.36983	0.684971	0.47028	0.454	0.0187118	0.536417	0.330977	NA
C53H9.1	WBGene00004441	WBGene00004441	rpl-27	C53H9.1	Gender neutral	1	8	1.0478e-50	1.078	9.38981	1.2372	1.0362	1.0836	3.2215e-125	0.43315	19.7479	0.4985	0.48304	0.34062	0.402926	0.466165	0.314341	0.441573	0.498054	0.330369	-1.17928	-1.00562	-1.59785	0.0188825	-1.26092	0.330977	rpl-27 encodes a large ribosomal subunit L27 protein.
Y110A7A.13	WBGene00000502	WBGene00000502	chp-1	Y110A7A.13	Gender neutral	1	5	2.9871e-57	1.6689	22.2663	2.1654	1.5576	1.4542	9.8674e-79	0.49674	36.2478	0.63009	0.54307	0.28983	0.290981	0.348658	0.199305	0.31889	0.372509	0.209468	-1.64887	-1.42465	-2.2552	0.0189526	-1.77624	0.330977	chp-1 encodes a protein containing two CHORD domains that is required for embryonic polarity, germline development, and vulval development.
W08D2.7	WBGene00012342	WBGene00012342	mtr-4	W08D2.7	Gender neutral	1	20	9.9726e-114	0.26296	6.05949	0.28436	0.25724	0.25575	3.2254e-56	0.41134	15.278	0.45633	0.34738	0.36117	1.60476	1.35041	1.4122	1.75868	1.44279	1.48421	0.814495	0.528863	0.569691	0.0190057	0.637683	0.330977	mtr-4 encodes the C. elegans homolog of Saccharomyces cerevisiae Mtr4p, an RNA helicase that functions as part of the TRAMP complex that regulates polyadenylation of mRNAs destined for decay or exosomal trimming; loss of mtr-4 activity results in a variety of defects, including defects in germ line development; MTR-4 can be phosphorylated by murine ERK2 in vitro, suggesting that it is a substrate…
C46G7.2	WBGene00016722	WBGene00016722	NA	C46G7.2	NA	1	5	3.0527e-14	2.4848	16.5183	2.8646	2.0588	2.6467	1.2343e-14	1.4641	16.0319	1.698	1.2691	1.339	0.592753	0.616427	0.505913	0.649607	0.658596	0.531709	-0.622362	-0.602535	-0.911291	0.0190754	-0.712063	0.330977	NA
F35C5.6	WBGene00009394	WBGene00009394	clec-63	F35C5.6	Gender neutral	1	8	1.3482e-96	1.5765	11.8711	1.4731	1.4272	1.7676	2.7035e-61	3.4105	10.3261	3.7646	3.1898	3.1391	2.55556	2.23501	1.77591	2.80068	2.3879	1.86646	1.48578	1.25574	0.900306	0.0191174	1.21394	0.330977	NA
H13N06.4a	WBGene00010397	WBGene00010397	suox-1	H13N06.4	Oogenic	1	13	7.1646e-67	1.2858	13.9269	1.3573	1.0841	1.422	6.07e-68	0.82251	20.9531	0.86446	0.71124	1.0805	0.636897	0.656065	0.759845	0.697985	0.700945	0.798589	-0.518733	-0.512626	-0.324475	0.0193277	-0.451945	0.330977	suox-1 encodes a sulfite oxidase orthologous to human SUOX (SUOX; OMIM:602216), which when mutated leads to disease.
T01C3.6	WBGene00004485	WBGene00004485	rps-16	T01C3.6	Gender neutral	1	15	6.8095e-153	0.44331	3.6889	0.42322	0.4554	0.44331	3.022e-264	0.24494	14.0772	0.2392	0.30114	0.23682	0.565191	0.661265	0.534209	0.619401	0.706501	0.561447	-0.691055	-0.501237	-0.832778	0.0196491	-0.675023	0.330977	rps-16 encodes a small ribosomal subunit S16 protein.
R07B7.11	WBGene00011095	WBGene00011095	gana-1	R07B7.11	NA	1	11	5.1834e-42	0.51829	8.56073	0.54912	0.46318	0.49951	4.8442e-31	0.6014	25.7776	1.5835	2.1422	1.2937	2.8837	4.62498	2.58994	3.16029	4.94137	2.722	1.66006	2.30491	1.44466	0.0199294	1.80321	0.330977	gana-1 encodes a protein with homology to both human alpha-galactosidase (alpha-GAL) and alpha-N-acetylgalactosaminidase (alpha-NAGA) enzymes; these dual enzymatic activities were detected in mixed culture homogenates; immunofluorescence studies show cytoplasmic expression of GANA-1 in body wall muscle and intestinal cells and in coelomocytes. the human gene alpha-galactosidase B (GALB; OMIM:1041…
C36B1.4	WBGene00003925	WBGene00003925	pas-4	C36B1.4	Gender neutral	1	10	5.2061e-128	1.1481	11.6969	1.1487	1.1776	0.94374	3.0853e-61	1.3311	4.05576	1.3429	1.4102	1.3016	1.16906	1.19752	1.37919	1.28119	1.27944	1.44952	0.357485	0.355513	0.535572	0.019958	0.41619	0.330977	pas-4 encodes a proteasome alpha-type seven subunit of the core 20S proteasome subcomplex; loss of pas-4 activity via RNAi results in a wide variety of defects including embryonic and larval lethality, sterility, abnormal locomotion, slow growth, and abnormal transgene expression and subcellular localization; loss of pas-4 activity also results in activation of SKN-1, a transcription factor requi…
B0228.4c	WBGene00015061	WBGene00015061	cpna-2	B0228.4	Gender neutral	1	62	1.7337e-238	0.91985	9.35191	0.85077	0.81614	0.97279	6.7064e-177	1.1824	5.24871	1.1028	1.2	1.2169	1.29624	1.47034	1.25094	1.42057	1.57092	1.31472	0.506466	0.651609	0.394758	0.0200183	0.517611	0.330977	cpna-2 encodes proteins with similarity to several InterPro domains including those of polycystin cation channels, von Willebrand factor, the DNA recombination repair protein BRCA2, protein-tyrosine phosphatase, non-receptor type-13, glyoxylate carboligase, and copines, Ca2+-dependent phosphatidylserine binding proteins; cpna-2::gfp reporter fusions are expressed in body wall muscle.
F54H12.6	WBGene00018846	WBGene00018846	eef-1B.1	F54H12.6	Gender neutral	1	9	0	1.8238	5.19237	1.8238	1.8806	1.6979	3.6472e-234	2.0005	3.09566	2.0961	NA	2.0063	1.1493	NA	1.18164	1.25954	NA	1.24189	0.332896	NA	0.312533	0.0200779	0.322714	0.330977	NA
B0205.11	WBGene00015025	WBGene00015025	mrpl-9	B0205.11	Gender neutral	1	10	2.4051e-96	0.71377	18.7418	0.79192	0.82313	0.57238	5.2744e-39	0.54589	12.3239	0.53177	0.57962	0.45243	0.671495	0.704166	0.790436	0.735901	0.752337	0.83074	-0.442417	-0.41055	-0.267531	0.0201073	-0.373499	0.330977	NA
F54B11.3a;F54B11.3b	WBGene00006816;WBGene00006816	WBGene00006816	unc-84	F54B11.3	Oogenic	2	13	3.2861e-55	0.3569	26.0246	0.3569	0.27455	0.46408	5.0641e-34	0.81309	18.598	0.62409	NA	0.81309	1.74864	NA	1.75205	1.91636	NA	1.84138	0.93837	NA	0.880789	0.0201439	0.909579	0.330977	unc-84 encodes an inner nuclear membrane protein that contains a SUN domain with homology to S. pombe Sad1 and is paralogous to sun-1; SUN proteins include Drosophila Klaroid and CG6589, and mammalian SUN1, SUN2, SUN3 and Spag4; SUN-domain proteins bind lamins and the KASH domain proteins of the outer nuclear membrane; UNC-84 affects nuclear migration and anchoring of various cell types together …
F33A8.5	WBGene00009353	WBGene00009353	sdhd-1	F33A8.5	Gender neutral	1	1	8.4811e-05	0.26417	27.3761	0.36005	0.22512	0.23607	0.00093696	0.31185	42.0866	1.0438	0.43132	0.71062	2.89904	1.91596	3.01021	3.1771	2.04702	3.1637	1.66771	1.03353	1.66161	0.0202934	1.45428	0.330977	F33A8.5 is orthologous to the human gene SUCCINATE DEHYDROGENASE COMPLEX, SUBUNIT D, INTEGRAL MEMBRANE PROTEIN (SDHD; OMIM:602690), which when mutated leads to disease.
F20H11.3	WBGene00003162	WBGene00003162	mdh-2	F20H11.3	Gender neutral	1	14	2.5906e-83	2.6335	20.5222	3.0098	2.5552	1.9799	0	1.7851	19.7694	2.3862	1.9157	1.6127	0.79281	0.749726	0.814536	0.868852	0.801014	0.856068	-0.202817	-0.320101	-0.224202	0.0203319	-0.24904	0.330977	mdh-2 encodes a homolog of malate dehydrogenase that is predicted to be mitochondrial.
B0250.1	WBGene00004413	WBGene00004413	rpl-2	B0250.1	Gender neutral	1	14	5.571e-82	1.566	5.23022	1.4532	1.6081	1.5702	2.0471e-93	0.8259	15.8877	0.7703	0.97336	0.72864	0.530072	0.605286	0.464043	0.580913	0.646692	0.487704	-0.783605	-0.628849	-1.03592	0.0204825	-0.816126	0.330977	rpl-2 encodes a large ribosomal subunit L8 protein.
F39B2.6	WBGene00004495	WBGene00004495	rps-26	F39B2.6	Gender neutral	1	3	2.3638e-24	2.6989	22.4583	3.4226	2.1695	2.7785	2.0047e-20	1.0458	13.4033	1.0499	0.99898	0.80782	0.306755	0.460466	0.29074	0.336177	0.491965	0.305564	-1.57271	-1.02337	-1.71045	0.0207125	-1.43551	0.330977	rps-26 encodes a small ribosomal subunit S26 protein; by homology, RPS-26 is predicted to function in protein biosynthesis; in C. elegans, RPS-26 activity is required for embryonic, larval, and germline development, as well as normal locomotion and body morphology.
Y71G12B.8	WBGene00022148	WBGene00022148	ddx-27	Y71G12B.8	Gender neutral	1	16	9.0844e-99	0.42804	4.74518	0.43334	0.46275	0.42243	1.2215e-50	0.30706	3.19211	0.30343	0.29163	0.31073	0.700212	0.630211	0.735577	0.767373	0.673322	0.773084	-0.382	-0.570631	-0.371303	0.0208458	-0.441311	0.330977	ddx-27 encodes a putative DEAD-box helicase, orthologous to human DDX27 and Drosophila Rs1, that is required for larval development and normally rapid growth.
ZK652.11	WBGene00000835	WBGene00000835	cuc-1	ZK652.11	Gender neutral	1	4	2.8777e-25	1.1188	10.5331	1.3032	1.1163	1.0723	2.5012e-22	0.94973	7.59026	1.0876	0.94973	0.96355	0.834561	0.850784	0.898582	0.914608	0.908985	0.9444	-0.128775	-0.137672	-0.0825299	0.0209142	-0.116326	0.330977	cuc-1 encodes a copper chaperone orthologous to Saccharomyces cerevisiae Atx1p and the vertebrate ATOX1 proteins; by homology, CUC-1 copper chaperone is predicted to function in the cytosol by transferring copper to the CUA-1 ATPase for transport into the post-Golgi compartment; when overexpressed in S. cerevisiae atx1 mutants, a cuc-1 cDNA is able to complement observed growth defects on iron-de…
T21G5.3	WBGene00001598	WBGene00001598	glh-1	T21G5.3	Gender neutral	1	9	5.4708e-95	3.3	9.20008	2.8592	3.4365	3.2233	1.1368e-244	1.629	4.77204	1.6813	1.5286	1.6197	0.588032	0.444813	0.502497	0.644433	0.475242	0.528119	-0.633899	-1.07327	-0.921065	0.0209424	-0.876076	0.330977	glh-1 encodes a putative DEAD-box RNA helicase that contains four CCHC zinc fingers and is homologous to Drosophila VASA, a germ-line-specific, ATP-dependent RNA helicase; at permissive temperature, GLH-1 is required redundantly with GLH-4 for proper germ-line development and fertility, specifically for regulating the normal extent of germ-line proliferation, oogenesis, and the production of func…
B0218.3	WBGene00004055	WBGene00004055	pmk-1	B0218.3	Oogenic	1	10	2.2003e-70	0.53583	13.3789	0.48907	0.58707	0.45563	6.6986e-148	0.26455	10.0771	0.54328	0.61749	0.50764	1.11084	1.05182	1.11415	1.21739	1.12377	1.17096	0.283791	0.168346	0.22769	0.0209556	0.226609	0.330977	pmk-1 encodes a mitogen-activated protein kinase (MAPK), orthologous to human p38 MAPK (OMIM:600289); PMK-1 is an essential component of the MAPK pathway that regulates the innate immune response; PMK-1 is required, upstream of CED-9, for eliciting gonadal programmed cell death in response to Salmonella enterica infection; PMK-1 physically interacts with the ATF-7 transcription factor to regulate…
F37C12.4	WBGene00004450	WBGene00004450	rpl-36	F37C12.4	Gender neutral	1	6	2.12e-47	0.96627	5.46719	0.99466	0.89149	0.94556	4.5142e-117	0.69011	2.29024	0.66092	0.69163	0.68016	0.664468	0.775814	0.71932	0.728201	0.828886	0.755997	-0.457592	-0.270755	-0.403548	0.0209668	-0.377298	0.330977	rpl-36 encodes a large ribosomal subunit L36 protein; by homology, RPL-36 is predicted to function in protein biosynthesis; in C. elegans, RPL-36 activity is required for embryonic and germline development and normal postembryonic growth rates.
ZK673.7	WBGene00006583	WBGene00006583	tnc-2	ZK673.7	NA	1	9	1.1066e-71	2.2484	6.06839	2.2484	2.29	2.0415	3.5266e-154	2.9218	8.34951	2.5628	3.0303	2.8214	1.13983	1.32328	1.38202	1.24916	1.4138	1.45249	0.320958	0.499576	0.538529	0.0211699	0.453021	0.330977	tnc-2 encodes pharyngeal muscle troponin C, the calcium-binding component of the troponin complex of actin thin filaments; TNC-2 is essential for postembryonic development, and by homology, likely functions to regulate pharyngeal muscle contraction in response to changes in intracellular calcium; TNC-2 is expressed exclusively in pharyngeal muscle.
F25D1.1c;F25D1.1a;F25D1.1b	WBGene00006460;WBGene00006460;WBGene00006460	WBGene00006460	ppm-1	F25D1.1	Gender neutral	3	16	4.0142e-206	0.74413	8.39853	0.66527	0.78007	0.6932	5.1561e-164	1.104	9.27793	1.086	1.0711	1.2612	1.63242	1.37308	1.81939	1.78899	1.46701	1.91216	0.839148	0.552881	0.935201	0.0212165	0.775743	0.330977	NA
Y55B1AR.1	WBGene00002269	WBGene00002269	lec-6	Y55B1AR.1	Gender neutral	1	6	0	0.98431	5.70988	0.98431	1.0467	0.93405	0	1.1582	1.21008	1.1782	1.1536	1.1541	1.19698	1.10213	1.23559	1.31179	1.17753	1.29859	0.391535	0.235758	0.376944	0.0213178	0.334746	0.330977	lec-6 encodes a 'proto' type galectin (beta-galactosyl-binding lectin) containing a single carbohydrate recognition domain; by homology, LEC-6 may play roles in cell adhesion and aggregation, proliferation, or programmed cell death, but as loss of lec-6 activity via large-scale RNAi screens does not result in obvious abnormalities, the precise role of LEC-6 in C. elegans development and/or behavi…
Y57A10A.18e;Y57A10A.18a;Y57A10A.18b;Y57A10A.18d;Y57A10A.18c	WBGene00004167;WBGene00004167;WBGene00004167;WBGene00004167;WBGene00004167	WBGene00004167	pqn-87	Y57A10A.18	Gender neutral	5	16	4.0763e-115	0.85483	15.6869	1.0325	0.82867	0.77044	1.3262e-249	0.6811	15.2199	0.85272	0.66352	0.65959	0.825879	0.800705	0.856121	0.905093	0.85548	0.899774	-0.143862	-0.225195	-0.152366	0.0213488	-0.173808	0.330977	The protein product of this gene is predicted to contain a glutamine/asparagine (Q/N)-rich ('prion') domain, by the algorithm of Michelitsch and Weissman (as of the WS77 release of WormBase, i.e., in wormpep77).
C07G2.3a;C07G2.3b	WBGene00000380;WBGene00000380	WBGene00000380	cct-5	C07G2.3	Gender neutral	2	26	0	0.9436	4.31171	0.91725	0.9436	0.99783	0	0.67417	4.68181	0.70871	0.66739	0.73241	0.772646	0.707281	0.734003	0.846755	0.755665	0.771429	-0.239984	-0.404182	-0.374395	0.0214198	-0.33952	0.330977	cct-5 encodes, by alternative splicing, two isoforms of a putative epsilon subunit of the eukaryotic cytosolic ('T complex') chaperonin, orthologous to human CCT5 (OMIM:610150, mutated in sensory neuropathy with spastic paraplegia); CCT-5 represses SKN-1-dependent transcription of gst-4; in mass RNAi assays, cct-5 is required for normal embryonic osmotic integrity, transgene subcellular localizat…
F42G8.10	WBGene00018361	WBGene00018361	NA	F42G8.10	Gender neutral	1	8	1.0458e-32	0.3974	10.4046	0.38708	0.4761	0.42495	2.2699e-42	0.35172	17.3725	0.25772	0.35209	0.27128	0.665806	0.73953	0.638381	0.729666	0.79012	0.670931	-0.454692	-0.339857	-0.575763	0.0215181	-0.456771	0.330977	NA
F38A5.13	WBGene00001029	WBGene00001029	dnj-11	F38A5.13	Gender neutral	1	7	3.5317e-35	1.0709	7.83123	1.0418	0.97786	1.1416	2.2702e-82	0.52144	16.5599	0.52617	0.40254	0.39659	0.505059	0.411654	0.347398	0.553501	0.439815	0.365112	-0.853342	-1.18503	-1.45359	0.0215268	-1.16399	0.330977	dnj-11 encodes a protein containing DnaJ and Myb domains that is orthologous to the mammalian ZRF1/MIDA1/MPP11/DNAJC2 family of ribosome-associated molecular chaperones; in C. elegans, dnj-11 functions to regulate asymmetric cell division and mitotic spindle orientation in the NSM neuroblast and subsequently the apoptotic death of the NSM sister cell; in regulating NSM sister cell death, DNJ-11 f…
C28H8.12	WBGene00001018	WBGene00001018	dnc-2	C28H8.12	Gender neutral	1	11	8.4468e-51	1.7836	5.60862	1.8864	1.6926	1.8408	4.7594e-100	2.1357	9.65048	2.2473	1.8575	2.1357	1.19132	1.09742	1.1602	1.30558	1.1725	1.21936	0.384693	0.229584	0.286123	0.0220501	0.300133	0.330977	dnc-2 encodes the C. elegans ortholog of the dynactin complex subunit p50/dynamitin/DCTN2; dnc-2 is required for spindle alignment in polarized cells in early embryos, nuclear movement, spindle morphology, chromosome segregation, and pronuclear migration; DNC-2 is part of the multisubunit dynactin complex in vivo, and physically interacts specifically with the DNC-1 and DNC-3 dynactin subunits.
F43E2.5	WBGene00018393	WBGene00018393	msra-1	F43E2.5	Gender neutral	1	12	0	0.11058	21.9854	0.097225	0.10083	0.14209	2.9551e-248	0.30914	28.9946	0.30914	0.19625	0.35948	3.17963	1.94635	2.52995	3.48461	2.07949	2.65894	1.801	1.05623	1.41085	0.0220993	1.42269	0.330977	msra-1 encodes a methionine sulfoxide-S-reductase (MsrA) with experimentally confirmed activity.
R07E5.2	WBGene00011110	WBGene00011110	prdx-3	R07E5.2	Gender neutral	1	11	2.2712e-79	0.80795	7.06305	0.85555	0.74264	0.79977	1.6406e-67	0.88766	6.4702	0.88766	0.83412	0.94924	1.03753	1.12318	1.18689	1.13705	1.20002	1.24741	0.185291	0.263055	0.318935	0.0221957	0.25576	0.330977	prdx-3 encodes one of two C. elegans typical 2-Cys peroxiredoxins, peroxidase enzymes that reduce hydrogen peroxide and contribute to the oxidative-stress response of multicellular organisms.
C54G4.1a	WBGene00008311	WBGene00008311	rskn-2	C54G4.1	NA	1	18	5.7414e-76	0.48861	9.51388	0.53599	0.48214	0.4437	6.9422e-39	0.60438	3.12704	0.61291	0.57755	0.60591	1.14351	1.19789	1.36558	1.25319	1.27983	1.43521	0.325605	0.355957	0.521266	0.0222291	0.400943	0.330977	NA
F26F4.7	WBGene00003598	WBGene00003598	nhl-2	F26F4.7	Oogenic	1	5	4.1912e-15	1.2094	7.07957	1.3164	1.2094	1.1449	2.7813e-14	0.79152	14.3658	0.91434	0.79402	0.6852	0.694576	0.65654	0.59848	0.761196	0.701453	0.628996	-0.39366	-0.511581	-0.668877	0.0223133	-0.524706	0.330977	nhl-2 encodes one of five C. elegans proteins that contain TRIM (tripartite-containing motif; RING, B-box, coiled-coil) and NHL (NCL-1, HT2A and LIN-41) domains; NHL-2 functions together with CGH-1 and in association with the miRSC complex to regulate the efficacy of microRNA-target interactions and hence, gene regulation, during postembryonic development; in addition, nhl-2 mutations suppress em…
F27D4.4a	WBGene00009189	WBGene00009189	NA	F27D4.4	Gender neutral	1	6	7.5929e-20	1.419	9.14093	1.5866	1.3738	1.3471	2.9598e-13	1.0589	7.99637	1.0638	1.0589	0.9209	0.67049	0.770782	0.683617	0.7348	0.82351	0.718473	-0.444576	-0.280142	-0.476993	0.0223685	-0.400571	0.330977	NA
K07G5.6	WBGene00010645	WBGene00010645	fecl-1	K07G5.6	Gender neutral	1	10	1.7145e-102	0.93416	15.6548	0.8471	0.78377	1.0516	6.7299e-33	0.56521	21.2451	0.62784	0.52735	0.80123	0.741164	0.672838	0.761915	0.812253	0.718865	0.800764	-0.3	-0.476206	-0.32055	0.0223785	-0.365586	0.330977	NA
F59G1.3	WBGene00006933	WBGene00006933	vps-35	F59G1.3	Gender neutral	1	14	4.5026e-91	0.27687	5.09027	0.26863	0.29088	0.26506	2.7441e-107	0.3563	14.5376	0.31605	0.42	0.35245	1.17653	1.44389	1.3297	1.28937	1.54267	1.3975	0.366668	0.625428	0.482847	0.0223889	0.491648	0.330977	NA
C17G10.8	WBGene00000970	WBGene00000970	dhs-6	C17G10.8	Gender neutral	1	14	1.3016e-141	0.95471	3.36886	0.96115	0.98803	0.92379	6.1294e-61	0.61711	7.41629	0.62116	0.54835	0.62896	0.646267	0.554993	0.680847	0.708254	0.592959	0.715563	-0.497661	-0.753995	-0.482849	0.0223995	-0.578168	0.330977	The dhs-6 locus is predicted to encode four transcripts derived from alternative splicing and alternative transcriptional initiation sites; the longest transcript is predicted to encode a member of the eukaryotic translation initiation factor family within its amino-terminal end, and is a member of both the SCP-2 sterol transfer family and short-chain dehydrogenase-reductase families within its c…
ZC434.8	WBGene00013894	WBGene00013894	NA	ZC434.8	Spermatogenic	1	7	6.9929e-28	3.2342	24.1838	NA	3.2342	2.2896	5.9792e-67	2.8558	16.198	2.7262	3.217	2.3256	NA	0.994682	1.01572	NA	1.06273	1.06751	NA	0.0877702	0.0942547	0.0226693	0.0910125	0.333227	NA
R05H5.3	WBGene00011038	WBGene00011038	NA	R05H5.3	Oogenic	1	7	2.9565e-206	1.5992	4.47047	1.6089	1.5403	1.6843	1.4603e-32	1.8134	1.61073	1.7684	1.808	1.8249	1.09914	1.1738	1.08348	1.20456	1.25409	1.13872	0.268506	0.326647	0.187416	0.0231276	0.260856	0.338212	NA
Y67D2.3	WBGene00022053	WBGene00022053	cisd-3.2	Y67D2.3	Gender neutral	1	3	9.1616e-25	1.1436	14.8532	1.188	0.88038	1.0757	4.8146e-24	0.8039	11.8053	0.81776	0.6545	0.69367	0.68835	0.743429	0.644855	0.754373	0.794286	0.677735	-0.40665	-0.33227	-0.561207	0.0233612	-0.433376	0.339875	NA
K07C11.2	WBGene00000098	WBGene00000098	air-1	K07C11.2	Gender neutral	1	6	6.6304e-18	0.71973	25.8019	0.87169	1.066	0.62601	3.6386e-25	0.36292	10.4636	0.35214	0.30424	0.28894	0.403974	0.285403	0.461558	0.442721	0.304927	0.485092	-1.17553	-1.71346	-1.04367	0.0235614	-1.31089	0.341039	AIR-1 belongs to the Aurora-A family of serine/threonine kinases that localize to centrosomes; AIR-1 is required for embryonic survival, germline proliferation and development, locomotion, and vulval development; AIR-1 is required to recruit centrosomal gamma-tubulin during maturation; Aurora-A kinases are implicated in centrosome separation and spindle assembly.
C42C1.14	WBGene00004448	WBGene00004448	rpl-34	C42C1.14	Gender neutral	1	3	1.8067e-08	1.3036	12.0511	1.4582	1.1472	1.2797	2.1729e-16	0.38788	21.8052	0.2808	0.43864	0.36869	0.192566	0.382357	0.288107	0.211036	0.408513	0.302797	-2.24444	-1.29154	-1.72358	0.023811	-1.75319	0.342902	rpl-34 encodes a putative large ribosomal subunit L34 protein that inhibits DHC-1 in vivo; RPL-34 is expressed in most somatic tissues of larvae and adults; in mass RNAi assays, RPL-34 is required for embryonic and larval development, normally rapid growth, and normal body coloration.
C04F12.1	WBGene00007297	WBGene00007297	NA	C04F12.1	Oogenic	1	6	8.2604e-19	0.27985	53.8951	0.31589	0.22895	0.63022	4.6417e-13	7.1338	90.762	0.83135	0.98326	3.8978	2.63177	4.29465	6.18482	2.8842	4.58844	6.50018	1.52817	2.198	2.70048	0.0242167	2.14222	0.343187	NA
Y38F2AR.12a;Y38F2AR.12c	WBGene00021430;WBGene00021430	WBGene00021430	NA	Y38F2AR.12	Gender neutral	2	19	1.7525e-69	0.50848	18.9373	0.44488	0.62568	0.63695	1.0258e-88	0.42979	18.7314	0.33611	0.42979	0.49217	0.755507	0.686917	0.772698	0.827971	0.733907	0.812097	-0.272347	-0.44633	-0.300276	0.0243095	-0.339651	0.343187	NA
F38B2.4a	WBGene00009531	WBGene00009531	NA	F38B2.4	Gender neutral	1	7	1.5071e-101	1.711	5.25669	1.6673	1.7441	1.8509	0	1.9551	10.9051	1.8472	1.865	2.2299	1.1079	1.06932	1.20477	1.21416	1.14247	1.26619	0.279962	0.192156	0.340499	0.0243553	0.270872	0.343187	F38B2.4 is orthologous to the human gene ADENYLATE KINASE 1 (AK1; OMIM:103000), which when mutated leads to hemolytic anemia.
T22D1.10	WBGene00020687	WBGene00020687	ruvb-2	T22D1.10	Gender neutral	1	13	1.0555e-81	1.3646	5.75891	1.4334	1.332	1.4938	1.0202e-129	1.1256	7.05008	1.1537	1.0138	1.1427	0.80487	0.761111	0.764962	0.882068	0.813177	0.803966	-0.181038	-0.298358	-0.314793	0.0243856	-0.264729	0.343187	NA
F10G8.5	WBGene00003564	WBGene00003564	ncs-2	F10G8.5	Gender neutral	1	12	6.9036e-251	0.6294	2.40501	0.60712	0.63528	0.63022	0	0.69354	2.291	0.69252	0.67615	0.70786	1.14066	1.06433	1.1232	1.25007	1.13714	1.18047	0.32201	0.185414	0.239356	0.0245294	0.248926	0.343187	NA
F14D12.2	WBGene00006826	WBGene00006826	unc-97	F14D12.2	Gender neutral	1	3	2.2202e-09	1.4878	8.60623	1.6233	1.4025	1.4039	1.7688e-10	0.78723	11.5066	0.88766	0.95126	0.7561	0.546824	0.67826	0.538571	0.599273	0.724659	0.566032	-0.738715	-0.464626	-0.821044	0.0245566	-0.674795	0.343187	The unc-97 gene encodes a LIM domain-containing protein of the PINCH family that is highly similar to human LIMS1 (OMIM:602567) and LIMS2; UNC-97 functions as an adaptor protein important for assembly of muscle adherens junctions and the mechanosensory functions of the touch neurons; UNC-97 interacts with PAT-4/integrin-linked kinase and with UNC-98; UNC-97 colocalizes with PAT-3/beta integrin at…
F54D8.3a;F54D8.3b	WBGene00000107;WBGene00000107	WBGene00000107	alh-1	F54D8.3	Gender neutral	2	19	2.0552e-189	1.6285	7.96984	1.8287	1.6339	1.5725	1.0617e-177	1.7226	3.00636	1.8119	1.7133	1.7305	0.990813	1.0486	1.10048	1.08585	1.12033	1.15659	0.11882	0.163921	0.209876	0.0246805	0.164206	0.343229	alh-1 is orthologous to the human gene ALDEHYDE DEHYDROGENASE 2, MITOCHONDRIAL (ALDH2; OMIM:100650), in which a polymorphism can lead to acute ethanol intolerance.
C03G5.1	WBGene00015391	WBGene00015391	sdha-1	C03G5.1	Gender neutral	1	20	5.008e-217	1.0543	6.14	1.0956	1.0905	0.98087	4.8144e-173	1.2034	9.48353	1.2727	1.2575	1.0685	1.16165	1.15314	1.08934	1.27307	1.23203	1.14488	0.348307	0.301032	0.1952	0.0248903	0.281513	0.344262	sdha-1 is orthologous to the human gene SUCCINATE DEHYDROGENASE COMPLEX, SUBUNIT A, FLAVOPROTEIN (SDHA; OMIM:600857), which when mutated leads to complex II mitochondrial respiratory chain deficiency presenting as Leigh syndrome.
C06B8.8	WBGene00004452	WBGene00004452	rpl-38	C06B8.8	Gender neutral	1	2	2.9542e-06	1.5472	3.05838	1.5114	1.5472	1.6056	0.0033076	1.0667	10.2308	1.0618	0.9591	1.1771	0.702527	0.619894	0.733122	0.76991	0.6623	0.770503	-0.377238	-0.594443	-0.376128	0.0251245	-0.44927	0.344262	rpl-38 encodes a large ribosomal subunit L38 protein.
ZK185.3	WBGene00022683	WBGene00022683	NA	ZK185.3	NA	1	2	1.5425e-13	0.18889	33.2862	0.29814	0.20727	0.1535	6.7414e-24	0.44515	37.2568	0.73367	NA	0.42771	2.46082	NA	2.78638	2.69685	NA	2.92846	1.43128	NA	1.55014	0.0253676	1.49071	0.344262	NA
H19N07.1a	WBGene00010405	WBGene00010405	erfa-3	H19N07.1	Gender neutral	1	20	3.5622e-131	0.926	5.07399	0.92208	0.87782	0.97152	2.9481e-125	0.71267	1.89115	0.69543	0.71458	0.72133	0.754197	0.814039	0.742476	0.826536	0.869726	0.780334	-0.274851	-0.201366	-0.357837	0.0254248	-0.278018	0.344262	NA
T02G5.7	WBGene00020166	WBGene00020166	NA	T02G5.7	Gender neutral	1	13	0	1.4557	8.19818	1.3812	1.4226	1.6076	1.187e-68	1.7017	11.4184	1.4561	1.7095	1.8282	1.05423	1.20167	1.13722	1.15534	1.28388	1.19521	0.208323	0.360508	0.257263	0.0255223	0.275364	0.344262	The T02G5.7 gene encodes a homolog of the human gene ACAT1, which when mutated leads to alpha-methylacetoaceticaciduria (OMIM:203750).
M04C9.3b;M04C9.3a	WBGene00010858;WBGene00010858	WBGene00010858	NA	M04C9.3	Gender neutral	2	3	1.1479e-08	1.1311	10.1725	1.1311	1.3138	1.0882	2.3762e-10	0.85794	8.87777	0.72672	0.85794	0.84302	0.64249	0.653022	0.774692	0.704114	0.697694	0.814193	-0.506119	-0.519334	-0.296558	0.0257799	-0.44067	0.344262	NA
T22E5.5	WBGene00003495	WBGene00003495	mup-2	T22E5.5	Gender neutral	1	18	9.6354e-249	1.3968	1.22398	1.4017	1.4112	1.378	0	1.5163	3.15348	1.5975	1.5188	1.5087	1.13969	1.07625	1.09485	1.249	1.14987	1.15067	0.320774	0.201473	0.202477	0.0258353	0.241575	0.344262	mup-2 encodes the muscle contractile protein troponin T ( TnT ) homologous to vertebrate and invertebrate TnT and contains an invertebrate- specific COOH -terminal tail; mup-2 affects embryonic body wall muscle cell contraction, sarcomere organization, cell positioning, regulated muscle contraction in larval and adult body wall muscle, epidermal morphogenesis, and is required for proper function …
Y71D11A.3a;Y71D11A.3b	WBGene00022104;WBGene00022104	WBGene00022104	NA	Y71D11A.3	NA	2	3	1.7537e-11	0.46939	12.3	0.44474	0.47455	0.56159	9.6534e-19	0.75357	13.7617	0.61144	0.80301	0.75357	1.37483	1.69215	1.34185	1.50669	1.80791	1.41027	0.591384	0.854321	0.495972	0.0263293	0.647226	0.344262	NA
C44E4.6	WBGene00016655	WBGene00016655	acbp-1	C44E4.6	Gender neutral	1	6	7.8294e-34	0.66005	16.4239	0.64512	0.82124	0.60885	2.0397e-35	1.3134	13.7179	1.4792	1.2977	1.1226	2.29291	1.58017	1.8438	2.51283	1.68827	1.93782	1.32931	0.755544	0.954433	0.0264778	1.0131	0.344262	acbp-1 encodes a highly conserved protein containing a functional acyl-CoA-binding binding domain orthologous to human DBI (Diazepam Binding inhibitor) (OMIM: 125950) required for protein stability and ligand binding; acyl-CoA proteins are required for lipid droplet morphology and lipid storage function; acbp-1 mutants have reduced triglycerides, aberrant lipid droplet morphology and number in th…
E04A4.5	WBGene00017119	WBGene00017119	NA	E04A4.5	Gender neutral	1	4	1.047e-129	0.23686	20.1884	0.16548	0.24904	0.22527	9.828e-49	0.79801	13.4716	0.79801	0.6176	0.6655	4.8224	2.47992	2.95423	5.28493	2.64957	3.10487	2.40189	1.40576	1.63453	0.0264852	1.81406	0.344262	NA
C02F5.14	WBGene00044445	WBGene00044445	NA	C02F5.14	Gender neutral	1	2	6.0569e-24	0.93667	4.62621	0.47315	0.51833	0.50374	1.6201e-78	0.28178	21.4946	0.22192	0.2968	0.19841	0.469027	0.572608	0.393874	0.514013	0.611779	0.413957	-0.960122	-0.708917	-1.27245	0.02654	-0.980495	0.344262	NA
C34E10.2	WBGene00001661	WBGene00001661	gop-2	C34E10.2	Gender neutral	1	5	8.8281e-32	0.96259	17.272	0.99058	1.056	0.75021	2.8718e-66	0.46326	8.81072	0.58288	0.51987	0.49139	0.588423	0.492301	0.655003	0.644861	0.525979	0.688401	-0.632939	-0.926924	-0.538679	0.0268166	-0.699514	0.344262	gop-2 encodes a member of the conserved hypothetical ATP binding protein family that affects embryonic viability, growth, and fertility.
Y65B4A.3	WBGene00022027	WBGene00022027	vps-20	Y65B4A.3	Gender neutral	1	5	4.2145e-62	0.96878	24.234	0.13607	0.14546	0.2089	1.7799e-22	0.63377	45.7559	0.27446	0.5677	0.75951	2.01705	3.90279	3.63576	2.21051	4.16977	3.82114	1.14438	2.05997	1.934	0.0268609	1.71279	0.344262	NA
F29C12.4	WBGene00009246	WBGene00009246	gfm-1	F29C12.4	Gender neutral	1	16	2.974e-76	0.96311	5.55654	0.93387	0.96372	1.0394	1.8241e-46	0.59929	6.64164	0.63272	0.55888	0.57361	0.677525	0.579919	0.551866	0.742509	0.619591	0.580005	-0.429519	-0.690612	-0.785862	0.0269759	-0.635331	0.344262	gfm-1 encodes the C. elegans ortholog of mitochondrial translation elongation factor G1 (EFG1), a GTP-binding protein essential for the elongation phase of protein synthesis; loss of gfm-1 activity via RNAi in wild-type and various mutant backgrounds results primarily in embryonic lethality with additional defects seen in reproduction, growth rate, larval development, body morphology, and endocyt…
Y92H12BR.8	WBGene00022373	WBGene00022373	mrpl-15	Y92H12BR.8	Gender neutral	1	8	1.6003e-49	0.59876	2.95005	0.62112	0.59876	0.6349	3.4018e-18	0.45562	11.6655	0.43662	0.35765	0.44498	0.702956	0.597318	0.700866	0.77038	0.638179	0.736603	-0.376358	-0.647966	-0.441042	0.0269887	-0.488455	0.344262	NA
K08E3.4	WBGene00010664	WBGene00010664	dbn-1	K08E3.4	Oogenic	1	11	2.119e-47	1.5267	0.975658	1.5496	1.5551	1.5267	1.2287e-63	1.0401	10.3504	0.93481	1.1058	1.1394	0.603259	0.71108	0.746316	0.66112	0.759723	0.784369	-0.597015	-0.396454	-0.350395	0.0273947	-0.447955	0.344262	NA
W01A11.1	WBGene00020909	WBGene00020909	NA	W01A11.1	Gender neutral	1	8	1.5165e-73	0.26009	8.72509	0.28679	0.25198	0.24397	1.6811e-35	0.39061	14.8968	0.43676	0.34326	0.45933	1.52293	1.36225	1.88273	1.669	1.45544	1.97873	0.738982	0.541456	0.984575	0.0276291	0.755004	0.344262	NA
ZK1307.1a	WBGene00014244	WBGene00014244	NA	ZK1307.1	Spermatogenic	1	12	6.5939e-98	0.53222	4.35272	0.56165	0.517	0.52773	2.0441e-131	0.36646	7.74822	0.36629	0.386	0.3308	0.652168	0.746615	0.626836	0.71472	0.79769	0.658797	-0.484549	-0.3261	-0.602093	0.0276437	-0.470914	0.344262	NA
F56D1.3	WBGene00018961	WBGene00018961	mrps-16	F56D1.3	NA	1	5	6.5663e-110	0.1409	13.0983	0.15125	0.1409	0.1165	1.3716e-33	0.11138	7.52254	0.22389	0.19478	0.22101	1.48026	1.3824	1.89708	1.62224	1.47697	1.99381	0.697991	0.562637	0.995529	0.0277072	0.752052	0.344262	NA
T16G1.11	WBGene00001233	WBGene00001233	eif-3.K	T16G1.11	Gender neutral	1	9	1.9868e-39	0.56327	14.7053	0.52302	0.65981	0.51003	6.3606e-98	0.32263	31.1087	0.26785	0.44376	0.26784	0.512122	0.672557	0.525146	0.561242	0.718566	0.551922	-0.833305	-0.476808	-0.857463	0.027803	-0.722525	0.344262	eif-3.k encodes the C. elegans ortholog of eukaryotic translation initiation factor 3 subunit k; by homology, EIF-3.K is predicted to function as part of the eIF3 translation initiation complex; in C. elegans eif-3.k activity is also required cell autonomously for positive regulation of ced-3-mediated apoptosis; EIF-3.K is expressed ubiquitously in embryos and larvae and is localized to the cytop…
F55C5.5	WBGene00010094	WBGene00010094	tsfm-1	F55C5.5	Gender neutral	1	10	1.1912e-141	1.8161	11.003	2.1242	1.7918	1.7427	5.3666e-156	1.2449	22.0643	1.3762	1.0662	0.89203	0.647867	0.595044	0.511867	0.710007	0.63575	0.537966	-0.494094	-0.653468	-0.894413	0.0280024	-0.680658	0.344262	F55C5.5 encodes a translational elongation factor Ts (EF-Ts) that binds two different EF-Tu proteins (EF-TU1/Y71H2AM.23 and EF-TU2/C43E11.4) in vitro, stimulating guanine-nucleotide exchange and mRNA translation; F55C5.5 is predicted to be mitochondrial and has a putative N-terminal transit peptide sequence; F55C5.5 is required in mass RNAi assays for normally rapid growth and for maintenance of …
C25A1.1	WBGene00007705	WBGene00007705	NA	C25A1.1	Gender neutral	1	2	1.5109e-16	0.57015	12.6726	0.50412	0.60336	NA	2.3323e-11	0.66882	18.6147	0.61292	0.73443	0.50472	1.21582	1.21723	NA	1.33244	1.3005	NA	0.414067	0.379069	NA	0.0280733	0.396568	0.344262	NA
C36B1.3	WBGene00007971	WBGene00007971	rpb-3	C36B1.3	Gender neutral	1	5	1.4656e-16	1.2794	25.1627	1.9968	2.115	1.2794	9.4785e-09	1.1206	9.31007	1.0224	1.1665	NA	0.512019	0.551537	NA	0.561129	0.589266	NA	-0.833595	-0.763008	NA	0.0281269	-0.798301	0.344262	NA
ZK829.4	WBGene00014095	WBGene00014095	gdh-1	ZK829.4	Gender neutral	1	28	0	1.0364	1.70318	1.0577	1.0229	1.0464	0	1.1493	6.09341	1.1397	1.0561	1.1926	1.07753	1.03246	1.13972	1.18088	1.10309	1.19783	0.239859	0.141545	0.260423	0.0281623	0.213942	0.344262	gdh-1 encodes a glutamate dehydrogenase, required in mass RNAi assays for normal fertility and rapid growth, that is expressed in larval and adult pharynx, intestine, and rectal gland cells; GDH-1 is orthologous to human GLUD1 (OMIM:138130, mutated in hyperinsulinemic hypoglycemia and hyperammonemia) and GLUD2 (OMIM:300144).
F40F4.6	WBGene00018237	WBGene00018237	drd-2	F40F4.6	Gender neutral	1	35	0	0.41499	8.75108	0.38143	0.42957	0.45394	0	0.42449	9.31091	0.38337	0.42449	0.46218	1.00509	0.988174	1.01815	1.10149	1.05577	1.07007	0.139455	0.0783005	0.0977005	0.0282021	0.105152	0.344262	NA
ZK783.2	WBGene00022817	WBGene00022817	upp-1	ZK783.2	Gender neutral	1	6	1.0426e-57	0.62486	12.5811	0.5283	0.67607	0.58113	1.2066e-78	0.75072	20.557	0.68356	0.96698	0.69414	1.29389	1.4303	1.19447	1.41799	1.52814	1.25537	0.503846	0.611777	0.328113	0.0282597	0.481245	0.344262	upp-1 encodes the C. elegans uridine phosphorylase ortholog; loss of upp-1 activity results in resistance to the anticancer pyrimidine analog 5-fluorouracil (5-FU); in vitro, UPP-1 exhibits both uridine and thymidine phosphorylase activity.
C47E12.8	WBGene00000964	WBGene00000964	dhp-2	C47E12.8	Gender neutral	1	13	4.7665e-107	0.78284	27.1739	0.86666	0.64751	1.1251	6.0803e-55	1.9565	25.4285	2.4083	1.4274	1.9565	2.77883	2.20444	1.73896	3.04536	2.35525	1.82762	1.60661	1.23588	0.869969	0.0282829	1.23749	0.344262	The dhp-2 gene encodes an ortholog of the human gene DIHYDROPYRIMIDINASE (DPYS), which when mutated leads to dihydropyrimidinuria (OMIM:222748).
T25B9.9	WBGene00012015	WBGene00012015	NA	T25B9.9	Gender neutral	1	11	5.9383e-92	0.31781	20.0947	0.41261	0.28132	0.31781	1.6019e-169	0.541	5.03913	0.53729	0.5049	0.55826	1.30217	1.79475	1.75658	1.42707	1.91753	1.84615	0.513058	0.939249	0.88452	0.0282921	0.778942	0.344262	NA
C15H9.1	WBGene00003778	WBGene00003778	nnt-1	C15H9.1	Spermatogenic	1	7	1.8128e-22	0.87536	5.29964	0.25602	0.23025	0.24312	1.5985e-17	0.76245	39.0673	1.0622	0.5384	0.59924	4.14889	2.33833	2.46479	4.54683	2.49829	2.59047	2.18486	1.32094	1.37321	0.0283209	1.62634	0.344262	nnt-1 encodes a proton-pumping nicotinamide nucleotide transhydrogenase predicted to be mitochondrial.
ZC374.2	WBGene00013872	WBGene00013872	NA	ZC374.2	NA	1	5	5.5902e-15	1.284	9.61715	2.4979	NA	2.1798	2.315e-11	0.65543	13.5544	0.80018	NA	0.66021	0.320341	NA	0.302876	0.351067	NA	0.31832	-1.51018	NA	-1.65145	0.0284265	-1.58082	0.344262	NA
C47B2.2	WBGene00008131	WBGene00008131	NA	C47B2.2	Gender neutral	1	4	1.197e-32	0.80638	22.1296	0.8147	0.80143	0.53364	9.6013e-45	0.81708	16.8658	0.38008	0.47662	0.3463	0.466528	0.594712	0.648939	0.511274	0.635395	0.682028	-0.96783	-0.654274	-0.552097	0.0285166	-0.724734	0.344262	C47B2.2 encodes, by alternative splicing, two isoforms of a uracil phosphoribosyltransferase (UPRTase) homolog, orthologous to human UPRT (OMIM:300656) and budding yeast Fur1p; however, C47B2.2 lacks two normally conserved residues in its putative uracil-binding domain, and is thus predicted (like human UPRT) to lack UPRTase activity; C47B2.2's actual substrates are unknown.
Y55F3AM.13	WBGene00021930	WBGene00021930	NA	Y55F3AM.13	Gender neutral	1	15	1.0128e-79	0.45097	5.57848	0.44533	0.48065	0.43174	2.7477e-51	0.34333	1.4452	0.337	0.33372	0.34333	0.756742	0.69431	0.795224	0.829325	0.741806	0.835771	-0.269991	-0.430885	-0.25882	0.028892	-0.319899	0.345931	Y55F3AM.13 encodes a protein with no obvious motifs or non-nematode homologs, and with no obvious function in mass RNAi assays; Y55F3AM.13 shares N-terminal UNC-13 binding, and thus may share at least some functions, with ERI-1, FBXA-153, and W04D2.6.
R13A1.2c;R13A1.2d;R13A1.2b;R13A1.2e;R13A1.2a	WBGene00006504;WBGene00006504;WBGene00006504;WBGene00006504;WBGene00006504	WBGene00006504	kcc-1	R13A1.2	Gender neutral	5	13	1.0385e-92	0.72756	13.4115	0.1895	0.19219	0.14976	2.1532e-114	0.31579	26.1476	0.37119	0.31579	0.21591	1.95879	1.64311	1.44171	2.14666	1.75552	1.51522	1.1021	0.811895	0.599525	0.0289192	0.837839	0.345931	NA
R07G3.3a;R07G3.3b;R07G3.3c	WBGene00019940;WBGene00019940;WBGene00019940	WBGene00019940	npp-21	R07G3.3	Gender neutral	3	41	0	2.0106	11.385	2.3391	2.128	1.86	5.1372e-217	2.4104	6.78023	2.5268	2.7214	2.3777	1.08024	1.27885	1.27833	1.18386	1.36634	1.34351	0.243494	0.450314	0.426011	0.0292393	0.373273	0.345931	NA
R01H2.6	WBGene00006713	WBGene00006713	ubc-18	R01H2.6	Gender neutral	1	5	4.5408e-232	1.4084	18.5937	1.3875	1.1203	1.6335	1.237e-72	3.1423	16.6345	1.0375	0.94237	1.2933	0.747748	0.841176	0.791736	0.819468	0.89872	0.832105	-0.287241	-0.154056	-0.265162	0.0292873	-0.235486	0.345931	ubc-18 encodes an E2 ubiquitin-conjugating enzyme related to human UBCH7 (OMIM:603731); UBC-18 activity is required for normal growth and reproduction, and UBC-18 functions redundantly with LIN-35/Rb and other class B synthetic multivulval (SynMuv) gene products to regulate pharyngeal morphogenesis during embryonic development; ubc-18 transcripts are detected in the germline, embryos, late larval…
T06D8.6	WBGene00011527	WBGene00011527	cchl-1	T06D8.6	Gender neutral	1	10	8.0732e-162	0.25951	11.6697	0.27516	0.21795	0.24358	4.0425e-97	0.12647	9.24915	0.11562	0.13501	0.11532	0.420192	0.619454	0.473438	0.460494	0.66183	0.497578	-1.11874	-0.595468	-1.00701	0.0294166	-0.907073	0.345931	cchl-1 encodes a cytochrome C-type heme lyase; by homology, CCHL-1 is predicted to covalently attach heme to cytochrome c; loss of cchl-1 activity results in longer lifespan.
Y48G8AL.8a;Y48G8AL.8b	WBGene00004429;WBGene00004429	WBGene00004429	rpl-17	Y48G8AL.8	Gender neutral	2	9	2.8752e-138	1.4594	3.98346	1.5341	1.5501	1.439	2.3435e-208	0.97313	14.3075	0.85689	1.1194	0.91496	0.558562	0.722147	0.63583	0.612136	0.771548	0.668251	-0.708075	-0.374172	-0.581539	0.0294435	-0.554595	0.345931	rpl-17 encodes a large ribosomal subunit L17 protein; by homology, RPL-17 is predicted to function in protein biosynthesis; in C. elegans, RPL-17 activity is required for embryonic and germline development, as well as normal postembryonic growth rates.
C44E4.1a	WBGene00016650	WBGene00016650	NA	C44E4.1	Gender neutral	1	20	3.4552e-52	0.29894	19.9445	0.18999	0.25798	0.28435	1.8341e-51	1.0739	12.9592	0.29054	0.37476	0.35525	1.52924	1.45267	1.24934	1.67591	1.55205	1.31304	0.744949	0.634171	0.392914	0.0295882	0.590678	0.345931	NA
C27H6.8	WBGene00007787	WBGene00007787	NA	C27H6.8	Gender neutral	1	12	3.1357e-149	1.3905	2.71204	1.4371	1.3915	1.3619	5.6818e-72	0.86557	15.8422	0.61082	0.80399	0.82578	0.425037	0.577787	0.606344	0.465804	0.617312	0.637261	-1.10221	-0.695928	-0.650044	0.0296303	-0.816059	0.345931	NA
T01G1.3	WBGene00011338	WBGene00011338	sec-31	T01G1.3	Gender neutral	1	12	1.4113e-129	0.35171	4.05561	0.39519	0.36602	0.39001	3.13e-42	0.62558	10.1237	0.52226	0.62558	0.53331	1.32154	1.70914	1.36743	1.4483	1.82606	1.43715	0.534357	0.868735	0.523211	0.0297843	0.642101	0.346303	NA
T21C12.2	WBGene00001993	WBGene00001993	hpd-1	T21C12.2	Gender neutral	1	19	0	0.49749	15.1607	0.40093	0.54487	0.48452	0	0.6885	14.5749	0.64171	0.70457	0.84973	1.60055	1.2931	1.75376	1.75407	1.38156	1.84318	0.810707	0.466294	0.882196	0.0303782	0.719732	0.347986	hpd-1 encodes a putative 4-hydroxyphenylpyruvate dioxygenase required for normally short lifespan and for negative regulation of the dauer larval stage, with loss of hpd-1 function prolonging lifespan and promoting dauer formation; hpd-1 is a (perhaps evolutionarily conserved) target of transcriptional activation by DAF-16; HPD-1 is orthologous to human HPD (OMIM:609695, mutated in tyrosinemia ty…
Y56A3A.13	WBGene00003594	WBGene00003594	nft-1	Y56A3A.13	Gender neutral	1	9	2.338e-56	0.68809	21.0016	0.68736	0.86128	0.56671	3.4564e-189	0.44076	18.4833	0.40894	0.56925	0.43124	0.594943	0.660935	0.760954	0.652007	0.706148	0.799754	-0.617041	-0.501957	-0.322372	0.0304016	-0.480457	0.347986	The nft-1 gene encodes an ortholog of human FHIT, which when mutated is associated with head and neck cancers (OMIM:601153).
T18H9.2b;T18H9.2a	WBGene00000215;WBGene00000215	WBGene00000215	asp-2	T18H9.2	Gender neutral	2	4	4.0774e-64	0.58764	1.74859	0.5796	0.58764	0.56755	3.8295e-72	0.78164	9.66792	0.86732	0.71656	0.77494	1.49641	1.21939	1.36541	1.63994	1.3028	1.43503	0.713642	0.381618	0.521084	0.0304657	0.538782	0.347986	asp-2 encodes aspartic protease.
F13E9.13	WBGene00044797	WBGene00044797	NA	F13E9.13	NA	1	6	1.3887e-17	1.5205	60.2517	0.73734	1.5205	0.46684	2.933e-13	2.1612	39.5346	3.8384	NA	2.1612	5.20574	NA	4.62942	5.70505	NA	4.86547	2.51224	NA	2.28258	0.0304691	2.39741	0.347986	NA
T03F6.1	WBGene00011398	WBGene00011398	qdpr-1	T03F6.1	Gender neutral	1	7	1.1147e-26	1.0139	7.96689	1.067	1.0845	0.93461	2.187e-36	0.60726	20.4107	0.52537	0.73654	0.52627	0.492381	0.679152	0.56309	0.539607	0.725611	0.591802	-0.890019	-0.462731	-0.756814	0.0307449	-0.703188	0.347986	The T03F6.1 gene encodes an ortholog of the human gene QUINOID DIHYDROPTERIDINE REDUCTASE (QDPR; DHPR), which when mutated leads to phenylketonuria II (OMIM:261630).
M02H5.8	WBGene00019744	WBGene00019744	NA	M02H5.8	Gender neutral	1	9	2.819e-120	1.3066	2.02197	1.3249	1.3382	1.2869	1.2414e-34	2.1458	14.5979	2.3607	1.7827	2.2773	1.78179	1.33216	1.7696	1.9527	1.42329	1.85983	0.965467	0.509233	0.895172	0.0307521	0.789957	0.347986	NA
T21B10.2a;T21B10.2c;T21B10.2b	WBGene00011884;WBGene00011884;WBGene00011884	WBGene00011884	enol-1	T21B10.2	Gender neutral	3	22	0	1.4302	4.19775	1.4822	1.4691	1.3715	0	1.4973	5.21347	1.47	1.6141	1.4843	0.991769	1.0987	1.08225	1.08689	1.17386	1.13743	0.120212	0.231261	0.185775	0.0308993	0.179083	0.347986	enol-1 is orthologous to human ENOLASE 1 (also CRYSTALLIN, TAU; ENO1; OMIM:172430), which when mutated leads to spherocytic red cell enolase deficiency.
Y104H12D.3a	WBGene00022427	WBGene00022427	NA	Y104H12D.3	Gender neutral	1	9	3.1591e-25	0.17729	4.76644	0.16546	0.18095	0.16863	2.3259e-41	0.25389	14.6445	0.20042	0.24141	0.26946	1.21129	1.33413	1.59794	1.32747	1.42539	1.67941	0.40868	0.511358	0.747957	0.0311257	0.555998	0.347986	NA
ZK652.9	WBGene00000765	WBGene00000765	coq-5	ZK652.9	Gender neutral	1	9	3.1455e-85	1.1938	5.1181	1.1619	1.2107	1.2858	1.6155e-111	0.85166	1.91762	0.86672	0.85166	0.83412	0.745951	0.703444	0.648717	0.817498	0.751566	0.681794	-0.290712	-0.412029	-0.552592	0.0311774	-0.418444	0.347986	coq-5 encodes a putative 2-hexaprenyl-6-methoxy-1,4-benzoquinone methyltransferase, homologous to COQ5 in S. cerevisiae and to a family of methyltransferases involved in ubiquinone, menaquinone, biotin and sterol biosynthesis and in phosphatidylethanolamine methylation; COQ-5 is required for ubiquinone (coenzyme Q9) biosynthesis and for normally short lifespan; coq-5 can transgenically rescue a c…
Y48B6A.14	WBGene00001971	WBGene00001971	hmg-1.1	Y48B6A.14	Gender neutral	1	6	2.1306e-40	1.3666	11.1781	1.3911	1.5452	1.2344	5.2475e-42	1.8262	19.45	2.218	2.273	1.5669	1.59442	1.47101	1.26936	1.74735	1.57164	1.33408	0.805169	0.652267	0.41585	0.0313522	0.624429	0.347986	hmg-1.1 encodes a member of the high mobility group (HMG) family of proteins.
Y53F4B.30	WBGene00001775	WBGene00001775	gst-27	Y53F4B.30	Spermatogenic	1	13	1.1491e-224	0.62182	10.5495	0.59573	0.71711	0.60542	1.3997e-109	0.93385	3.4313	0.96647	0.90234	0.93468	1.62233	1.2583	1.54385	1.77793	1.34438	1.62257	0.830202	0.42694	0.698283	0.0316043	0.651808	0.347986	NA
T23D8.4	WBGene00001226	WBGene00001226	eif-3.C	T23D8.4	Gender neutral	1	31	0	0.27421	5.54646	0.28337	0.25379	0.2726	2.1437e-135	0.20407	8.8458	0.22805	0.19887	0.23599	0.804778	0.783601	0.865701	0.881968	0.837205	0.909842	-0.181201	-0.256346	-0.136313	0.0319134	-0.191287	0.347986	eif-3.C encodes a putative c subunit of translation initiation factor 3 that is required for fertility and for embryonic osmotic integrity; eif-3.C is orthologous to human EIF3S8 (OMIM:603916) and budding yeast NIP1.
F55F8.5	WBGene00018893	WBGene00018893	wdr-12	F55F8.5	NA	1	9	2.5558e-26	1.105	13.8451	1.0145	1.1811	0.89706	3.928e-271	0.6517	17.7696	0.72625	0.7464	0.53146	0.71587	0.631953	0.592446	0.784532	0.675184	0.622655	-0.350095	-0.566647	-0.683496	0.0319291	-0.533413	0.347986	NA
F38A5.2b;F38A5.2a	WBGene00018161;WBGene00018161	WBGene00018161	NA	F38A5.2	Gender neutral	2	8	8.715e-36	0.43803	19.207	0.40014	0.54721	0.58639	2.1002e-55	0.15592	33.1843	0.17383	0.35016	0.3071	0.434423	0.639901	0.523713	0.476091	0.683675	0.550416	-1.07069	-0.548617	-0.861405	0.0320444	-0.826905	0.347986	NA
D2096.8	WBGene00017075	WBGene00017075	nap-1	D2096.8	Gender neutral	1	16	1.1405e-278	1.2174	5.7735	1.2208	1.3037	1.1625	0	1.2178	5.54263	1.1714	1.3055	1.2165	0.959535	1.00138	1.04645	1.05157	1.06988	1.09981	0.0725425	0.0974537	0.137253	0.0322274	0.102416	0.347986	D2096.8 encodes a protein related in sequence to the conserved NAP (Nucleosome Assembly Protein) family of proteins involved in chromatin remodeling; loss of D2096.8 activity in wild-type and various mutant backgrounds suggests that, in C. elegans, the product of D2096.8 is required for proper transcriptional regulation that affects a number of biological processes including embryonic and larval …
K01C8.9	WBGene00003821	WBGene00003821	nst-1	K01C8.9	Gender neutral	1	13	4.2488e-137	0.58298	8.83243	0.63408	0.57279	0.53238	0	0.33706	9.42222	0.3145	0.3186	0.37106	0.495994	0.556225	0.696983	0.543567	0.594275	0.732522	-0.879469	-0.750797	-0.449057	0.0322388	-0.693108	0.347986	nst-1 encodes a homolog of human GNL3 (OMIM:608011, nucleostemin) and GNL3L, and of S. cerevisiae NUG1; NST-1 may suppress tumorous growth in the germ line by ensuring robust larval germline proliferation; like PRO-1, -2, and -3, NST-1 is probably required for ribosome biogenesis, suggesting a link between biogenesis in the distal sheath and control of cell division in the germ line; nucleostemin…
C30C11.4	WBGene00016250	WBGene00016250	hsp-110	C30C11.4	Gender neutral	1	37	0	0.54601	4.21497	0.55421	0.51517	0.55518	0	0.44507	8.91058	0.40888	0.40632	0.47388	0.737771	0.788711	0.853561	0.808534	0.842665	0.897083	-0.30662	-0.246969	-0.156687	0.0322543	-0.236758	0.347986	C30C11.4 encodes a member of the Hsp70 family of heat shock proteins; loss of C30C11.4 activity via large-scale RNAi screens results in a variety of defects including embryonic and larval lethality, slow growth rates, and locomotory and morphological defects; in addition loss of C30C11.4 has been reported to result in a small but reproducible reduction in adult lifespan in otherwise long-lived an…
T27C4.4d;T27C4.4b;T27C4.4a;T27C4.4c	WBGene00003025;WBGene00003025;WBGene00003025;WBGene00003025	WBGene00003025	lin-40	T27C4.4	Gender neutral	4	10	2.1839e-30	1.1108	10.6545	1.1086	0.964	1.1934	1.6206e-35	0.84433	9.45432	0.84433	0.70064	0.8032	0.761618	0.726805	0.673035	0.834669	0.776525	0.707352	-0.260724	-0.364897	-0.499499	0.0323237	-0.37504	0.347986	lin-40 encodes, along with egl-27, one of two C. elegans homologs of human MTA1 (metastasis-associated protein), part of a nucleosome remodeling and histone deacetylation (NURD) complex; lin-40 is an essential gene required for proper vulval cell fate specification and morphogenesis; in addition, lin-40 acts with its paralog, egl-27, in regulating posterior ventral hypodermal cell fate specificat…
F29G6.3b;F29G6.3f	WBGene00009259;WBGene00009259	WBGene00009259	hpo-34	F29G6.3	Gender neutral	2	32	3.518e-140	2.3245	8.31888	2.3822	2.0367	2.3347	2.3131e-190	1.5107	3.66822	1.5807	1.543	1.4702	0.663546	0.757598	0.629717	0.72719	0.809424	0.661825	-0.459595	-0.305032	-0.595477	0.0325839	-0.453368	0.347986	NA
R119.2	WBGene00020088	WBGene00020088	NA	R119.2	Gender neutral	1	4	2.5764e-09	1.0576	68.6886	2.7809	0.49182	1.7319	3.4617e-06	0.68877	38.5665	0.77658	NA	0.44378	0.279255	NA	0.256239	0.30604	NA	0.269304	-1.70821	NA	-1.89269	0.0325869	-1.80045	0.347986	NA
F53F1.3	WBGene00009981	WBGene00009981	NA	F53F1.3	Gender neutral	1	7	1.6037e-35	1.1781	12.9289	1.2364	0.96977	1.0317	5.2493e-42	0.63757	11.3986	0.68396	0.67991	0.55566	0.553187	0.701104	0.538587	0.606245	0.749066	0.566049	-0.722026	-0.416836	-0.821002	0.0329591	-0.653288	0.347986	NA
Y71H2AM.19a;Y71H2AM.19b	WBGene00002244;WBGene00002244	WBGene00002244	laf-1	Y71H2AM.19	NA	2	23	8.4228e-274	1.3179	4.73443	1.3197	1.2776	1.4017	1.1985e-213	0.92287	3.22894	0.94123	0.95638	0.89836	0.713215	0.748575	0.640907	0.781623	0.799784	0.673587	-0.355455	-0.322317	-0.570065	0.0331293	-0.415946	0.347986	laf-1 encodes a DEAD-box RNA helicase; laf-1 is required for embryonic development and sex determination; laf-1 was identified in screens for dominant suppressors of the sterility produced by gain-of-function fem-3 mutations; when homozygous, laf-1 mutations result in embryonic and larval lethality and when heterozygous, feminization of XX and XO animals; reporter gene analyses indicate that wild…
R03G5.1a;F31E3.5;R03G5.1d	WBGene00001169;WBGene00001168;WBGene00001169	WBGene00001169;WBGene00001168	eef-1A.2;eef-1A.1	R03G5.1;F31E3.5	Gender neutral;	3	18	0	0.60227	8.40307	0.67334	0.57633	0.59412	0	0.44205	8.22733	0.44085	0.40552	0.47816	0.654721	0.703625	0.804821	0.717519	0.751758	0.845857	-0.478912	-0.411659	-0.241514	0.0333048	-0.377361	0.347986	eef-1A.2 encodes a translation elongation factor 1-alpha homolog that is required for embryonic viability, fertility, and a normal postembryonic growth rate; eef-1A.2 encodes at least one alternatively spliced coding sequence identical to that of eef-1A.1.
F29D11.1	WBGene00003071	WBGene00003071	lrp-1	F29D11.1	Gender neutral	1	42	7.3168e-260	0.34397	23.121	0.32488	0.47382	0.32324	1.0465e-259	0.23115	29.7634	0.23115	0.35132	0.2048	0.711493	0.741463	0.633585	0.779736	0.792185	0.665891	-0.358942	-0.33609	-0.586643	0.033307	-0.427225	0.347986	lrp-1 encodes a low-density lipoprotein (LDL) receptor-like protein most closely related to the vertebrate gp330/megalin/LRP-2 proteins; during development, lrp-1 activity is required in the hyp7 syncytium for completion of molting and for growth beyond the third larval stage; LRP-1 is expressed on the apical surface of the hyp6 and hyp7 syncytia in hermaphrodites and males from hatching through …
Y55F3AR.3a;Y55F3AR.3b	WBGene00021934;WBGene00021934	WBGene00021934	cct-8	Y55F3AR.3	Gender neutral	2	23	2.2639e-284	0.79587	4.1018	0.75124	0.78727	0.81545	2.6469e-204	0.71272	6.24174	0.6589	0.68805	0.74449	0.877083	0.87397	0.912981	0.961208	0.933756	0.959532	-0.0570788	-0.0988819	-0.0595967	0.033697	-0.0718524	0.347986	cct-8 encodes a putative theta subunit of the eukaryotic cytosolic ('T complex') chaperonin, orthologous to human CCT8, ENSG00000020219, and CCT8L2/KCNMB3L; in mass RNAi assays, CCT-8 is required for transgene repression, distal tip cell migration, embryonic and larval viability, fertility, normal body coloration, locomotion, and vulval development, and normally rapid growth.
C47E12.5c;C47E12.5a;C47E12.5b	WBGene00006699;WBGene00006699;WBGene00006699	WBGene00006699	uba-1	C47E12.5	Gender neutral	3	37	0	0.43872	1.90395	0.44342	0.43518	0.42685	0	0.45468	3.85841	0.44823	0.44526	0.47717	1.01085	1.02316	1.11789	1.1078	1.09316	1.17489	0.147701	0.128499	0.232521	0.0337312	0.169574	0.347986	uba-1 encodes the only known ubiquitin-activating enzyme in C. elegans and is orthologous to Saccharomyces cerevisiae UBA1 and human UBE1; UBA-1 is essential for embryogenesis and larval development and is required for proper formation of the male tail, sperm fertility, proper body size, meiotic progression in the embryo and germline development; by homology, UBA-1 is predicted to function in an …
F58E10.3a	WBGene00010260	WBGene00010260	ddx-17	F58E10.3	Gender neutral	1	22	3.6425e-136	0.87374	12.6959	0.84247	1.0359	0.83233	5.8259e-163	0.68142	14.9065	0.57077	0.77153	0.68142	0.677496	0.744792	0.81869	0.742478	0.795742	0.860434	-0.42958	-0.329627	-0.216864	0.0338624	-0.325357	0.347986	NA
F58B3.1;F17E9.11	WBGene00003093;WBGene00003099	WBGene00003093;WBGene00003099	lys-4;lys-10	F58B3.1;F17E9.11	Gender neutral;	2	6	2.5488e-28	0.074254	39.356	0.099719	0.04669	0.1085	7.9196e-15	0.3662	12.7025	0.43782	0.50689	0.39446	4.39054	10.8565	3.63558	4.81165	11.5992	3.82095	2.26653	3.53595	1.93393	0.0340088	2.5788	0.347986	NA
M04B2.1	WBGene00003218	WBGene00003218	mep-1	M04B2.1	Gender neutral	1	4	7.1877e-14	2.1639	25.6299	2.5048	2.326	1.4926	2.2953e-05	0.70932	6.79232	0.67067	0.73251	0.76777	0.267754	0.314923	0.514384	0.293435	0.336466	0.540612	-1.76888	-1.57147	-0.887334	0.0340968	-1.40923	0.347986	mep-1 encodes a zinc-finger protein; mep-1 is required for oocyte development and for maintenance of somatic versus germline differentiation; mep-1 is involved in posttranscriptional repression of the fem-3 mRNA via its 3' UTR in vivo and is also more broadly required for larval development; MEP-1 interacts with MOG-1, MOG-4, and MOG-5 and binds RNA nonspecifically; MEP-1 is a nuclear protein.
Y105E8A.24b;Y105E8A.24a	WBGene00013681;WBGene00013681	WBGene00013681	NA	NA	Gender neutral	2	8	1.2364e-29	0.74615	5.80257	0.83266	0.76581	0.74615	8.1958e-22	0.33396	21.7434	0.28399	0.33396	0.4337	0.341064	0.436087	0.58125	0.373777	0.465919	0.610888	-1.41975	-1.10185	-0.711021	0.0343261	-1.07754	0.347986	NA
K05B2.3	WBGene00002052	WBGene00002052	ifa-4	K05B2.3	Gender neutral	1	15	2.2052e-60	3.9906	12.5753	4.2067	3.3762	3.4404	5.5998e-59	4.3914	20.0516	5.5861	3.9876	4.0348	1.32791	1.18109	1.17277	1.45527	1.26189	1.23257	0.541288	0.335584	0.301668	0.0344502	0.392847	0.347986	IFA-4 encodes a nonessential intermediate filament protein that is coexpressed with the essential IF protein IFB-1; IFA-4 binds IFB-1 in blot overlay assays; ifa-4 is expressed in larvae in the pharyngeal-intestinal valve, the rectum, some neurons of the tail, the excretory cell, and the intestine of dauer (but not nondauer) larvae; IFA-4 has no function in RNAi assays.
C15F1.7b;C15F1.7a	WBGene00004930;WBGene00004930	WBGene00004930	sod-1	C15F1.7	Gender neutral	2	4	8.9296e-17	2.0781	28.1884	2.5127	NA	1.6775	6.5457e-43	2.0308	35.4675	3.2958	1.6334	2.2103	1.31166	NA	1.31762	1.43746	NA	1.3848	0.523526	NA	0.469677	0.0344823	0.496601	0.347986	sod-1 encodes the copper/zinc superoxide dismustase, an enzyme that is known to protect cells from oxidative damage; superoxide dismutase activity can be detected in worm extracts; sod-1 activity has been implicated in the increased life-span of dauer larvae where this enzyme demonstrates the highest activity compared to other life-stages as well as in the increased life span of age-1 mutants and…
ZK593.7	WBGene00003081	WBGene00003081	lsm-7	ZK593.7	Gender neutral	1	6	4.9143e-25	0.84912	38.9526	0.37692	0.78437	0.8712	3.8424e-06	1.952	50.9589	1.1498	NA	2.4452	3.05051	NA	2.8067	3.3431	NA	2.94981	1.74119	NA	1.56062	0.0347798	1.65091	0.347986	NA
ZK1055.7	WBGene00022848	WBGene00022848	NA	ZK1055.7	Gender neutral	1	15	1.2474e-82	1.3518	7.5004	1.3218	1.2913	1.4819	9.9018e-63	1.0987	4.56624	1.0563	1.0873	1.1545	0.799138	0.84202	0.779067	0.875787	0.899621	0.818791	-0.191349	-0.152611	-0.288433	0.0348175	-0.210797	0.347986	NA
B0547.1	WBGene00000817	WBGene00000817	csn-5	B0547.1	Gender neutral	1	6	1.0731e-28	0.69634	25.9406	0.71001	0.43632	0.72184	8.5156e-23	0.43739	21.4871	0.54351	0.366	0.55054	0.765496	0.838834	0.76269	0.838919	0.896217	0.801578	-0.253397	-0.15808	-0.319084	0.0349202	-0.24352	0.347986	csn-5 encodes an ortholog of subunit 5 of the COP9 signalosome complex (CSN5), which in turn is a pan-eukaryotic multiprotein complex that positively regulates E3 ubiquitin ligases, physically interacts with SCF-type E3 ubiquitin ligases, and probably regulates protein degradation; CSN-5 (along with KGB-1 and ZYX-1) physically binds germline RNA helicases (GLH proteins), and csn-5(RNAi) results i…
T01C8.2	WBGene00020143	WBGene00020143	NA	T01C8.2	Gender neutral	1	1	0.001172	0.27363	18.1826	0.28212	0.21784	NA	4.6743e-09	0.17454	14.0831	0.19103	0.1561	0.20695	0.677123	0.716581	NA	0.742069	0.765601	NA	-0.430374	-0.385335	NA	0.035115	-0.407855	0.347986	NA
F56A3.3a;F56A3.3b	WBGene00003792;WBGene00003792	WBGene00003792	npp-6	F56A3.3	NA	2	25	4.0539e-116	0.21824	5.50523	0.24672	0.2218	0.24078	1.5421e-122	0.32512	18.2262	0.41642	0.29143	0.33554	1.68782	1.31393	1.39355	1.84971	1.40382	1.46461	0.8873	0.489353	0.550516	0.035149	0.64239	0.347986	npp-6 encodes a protein with weak similarity to mouse nuclear pore complex protein Nup160, and affects embryonic and larval viability.
B0495.5	WBGene00015204	WBGene00015204	NA	B0495.5	Gender neutral	1	10	5.7797e-56	0.7695	7.16131	0.85124	0.80279	0.73748	7.6947e-72	1.1393	11.8087	1.2159	1.0131	1.2766	1.42839	1.26197	1.73103	1.56539	1.3483	1.81929	0.646522	0.431145	0.863378	0.0352362	0.647015	0.347986	NA
C24G6.3	WBGene00016060	WBGene00016060	mms-19	C24G6.3	Gender neutral	1	4	3.9561e-12	0.26692	30.3743	0.2481	0.45143	0.44671	5.441e-25	0.9212	21.4346	1.7621	1.8249	1.2032	7.10238	4.04249	2.69347	7.7836	4.31903	2.83081	2.96044	2.11071	1.50121	0.0353395	2.19079	0.347986	NA
R07G3.1	WBGene00000390	WBGene00000390	cdc-42	R07G3.1	Gender neutral	1	3	6.497e-51	0.62578	31.9469	0.3587	0.63943	0.6951	3.7701e-31	0.08751	38.6977	0.098675	NA	0.17302	0.275091	NA	0.248914	0.301476	NA	0.261606	-1.72989	NA	-1.93453	0.0355167	-1.83221	0.347986	cdc-42 encodes a RHO GTPase; cdc-42 controls polarity of both individual cells and developing embryos by regulating the localization of PAR proteins; cdc-42 is also required for regulation of receptor-mediated endocytosis; CDC-42 is widely expressed and localizes to a number of different locations, including the cell cortex, centrosomes, recycling endosomes, and at the time of hypodermal cell fus…
T21H3.1a;T21H3.1b	WBGene00020662;WBGene00020662	WBGene00020662	NA	T21H3.1	Gender neutral	2	5	4.1704e-138	0.20398	9.94752	0.20398	0.24892	0.22514	3.259e-72	0.51385	20.1725	0.56229	0.51385	0.37442	2.75659	2.06432	1.66305	3.02099	2.20553	1.74785	1.59502	1.14113	0.805582	0.0355514	1.18058	0.347986	NA
K07C11.5	WBGene00019478	WBGene00019478	cri-2	K07C11.5	Spermatogenic	1	4	1.0723e-15	1.0654	13.2518	1.1885	0.95501	0.94891	1.2164e-16	1.7885	10.5411	1.6041	1.9829	1.8108	1.34968	2.07631	1.90829	1.47914	2.21835	2.0056	0.564758	1.14949	1.00403	0.0356267	0.906092	0.347986	K07C11.5 is orthologous to the human gene SIMILAR TO TISSUE INHIBITOR OF METALLOPROTEINASE 3 (SORSBY FUNDUS DYSTROPHY, PSEUDOINFLAMMATORY) (TIMP3; OMIM:188826), which when mutated leads to disease.
Y22F5A.4	WBGene00003090	WBGene00003090	lys-1	Y22F5A.4	Gender neutral	1	8	2.6566e-168	0.26639	10.18	0.25133	0.30545	0.26639	3.4437e-94	0.36137	18.812	0.39241	0.48326	0.33278	1.56133	1.58212	1.24922	1.71109	1.69036	1.31292	0.774914	0.757327	0.392776	0.0356728	0.641672	0.347986	lys-1 encodes a putative lysozyme, whose overexpression increases resistance to infection by Serratia marcescens; lys-1(RNAi) animals have normal resistance to S. marcescens, perhaps because of genetic redundancy with the LYS-1 paralogs LYS-2 to -8 and LYS-10; in uninfected animals, LYS-1 is expressed in the intestine and in IL1/IL2 neurons, along with a few unidentified head neurons; in intestin…
K09E2.3	WBGene00019572	WBGene00019572	NA	K09E2.3	Spermatogenic	1	7	3.9707e-200	1.3844	8.51322	1.2862	1.5258	1.4108	1.6516e-226	1.5539	6.02785	1.4323	1.5749	1.6062	1.11359	1.03218	1.1385	1.2204	1.10279	1.19655	0.287354	0.141158	0.258885	0.0360884	0.229132	0.347986	NA
F42A10.1	WBGene00018339	WBGene00018339	abcf-3	F42A10.1	NA	1	15	2.5905e-60	0.78286	9.05012	0.84557	0.76155	0.70699	2.3218e-74	0.55682	11.4196	0.57678	0.6081	0.48569	0.68212	0.798503	0.686983	0.747545	0.853127	0.722011	-0.419767	-0.229167	-0.469907	0.0365565	-0.372947	0.347986	abcf-3 encodes a protein with sequence similarity to AAA ATPases that is the C. elegans ortholog of the S. cerevisiae ribosome-association protein Gcn20p; ABCF-3, along with GCN-1, is required for maintaining the steady-state levels of phosphorylated eIF2alpha, and thus for the translational control of a number of mRNAs; ABCF-3 activity is required, in parallel to, or downstream of, the canonical…
F35G2.4	WBGene00004025	WBGene00004025	phy-2	F35G2.4	Spermatogenic	1	20	0	0.23589	18.6462	0.28534	0.25559	0.19549	1.3921e-195	0.18052	14.0737	0.21871	0.18824	0.1652	0.766489	0.736492	0.845056	0.840007	0.786874	0.888144	-0.251527	-0.345795	-0.171134	0.0367023	-0.256152	0.347986	phy-2 encodes a catalytic alpha subunit of collagen prolyl 4-hydroxylase (P4H) orthologous to human P4H alpha (II) isoform (OMIM: 600608); phy-2 is responsible for hydroxylation of cuticle collagen; loss-of-function mutations result in phenotypically wild-type animals, however phy-1; phy-2 double mutants arrest as embryos and larvae, suggesting that the PHY-1 and PHY-2 P2H alpha subunits function…
F54A3.3	WBGene00018782	WBGene00018782	cct-3	F54A3.3	Gender neutral	1	25	1.9649e-189	0.45747	14.0327	0.46557	0.47011	0.36272	0	0.32555	5.90956	0.33315	0.34042	0.30403	0.715574	0.724128	0.838195	0.784209	0.773665	0.880933	-0.350691	-0.370219	-0.182895	0.036809	-0.301268	0.347986	cct-3 encodes a putative gamma subunit of the eukaryotic cytosolic ('T complex') chaperonin, orthologous to human CCT3 (OMIM:600114); in early embryos, CCT-3 is required for normally fast microtubule elongation; CCT-3 is also required to repress SKN-1-dependent transcription of gst-4; in mass RNAi assays, CCT-3 is required for normal embryonic and larval viability, and for fertility.
F46A9.5	WBGene00004807	WBGene00004807	skr-1	F46A9.5	Gender neutral	1	5	4.6512e-105	0.97205	4.4142	0.95362	0.96451	1.0337	1.7635e-69	1.0914	1.42148	1.0914	1.0692	1.0989	1.14448	1.10854	1.06307	1.25425	1.18438	1.11728	0.326829	0.244127	0.15999	0.0369243	0.243649	0.347986	The skr-1 gene encodes a homolog of Skp1 in S. cerevisiae that is required for the restraint of cell proliferation, progression through the pachytene stage of meiosis, and the formation of bivalent chromosomes at diakinesis.
F32E10.3a;F32E10.3b	WBGene00017991;WBGene00017991	WBGene00017991	clec-180	F32E10.3	NA	2	10	1.1828e-49	0.402	18.6009	0.3868	0.56302	0.47158	7.4949e-75	0.23696	6.0609	0.24736	0.25565	0.22699	0.639504	0.454069	0.481339	0.700841	0.485131	0.505882	-0.51284	-1.04355	-0.983126	0.0370957	-0.846506	0.347986	NA
W09D10.3	WBGene00012361	WBGene00012361	mrpl-12	W09D10.3	Gender neutral	1	6	3.4219e-70	0.16491	30.1922	0.25086	0.19392	0.13431	1.2673e-24	0.66535	34.7643	0.43692	0.69245	0.36286	1.74169	3.5708	2.70166	1.90874	3.81508	2.83941	0.932622	1.93171	1.50559	0.0372908	1.45664	0.347986	NA
T04A8.8	WBGene00011410	WBGene00011410	NA	T04A8.8	Gender neutral	1	5	5.1912e-13	1.3019	15.3532	1.4161	1.047	1.1835	5.8922e-08	0.51852	15.1276	0.42836	0.53566	0.5797	0.302493	0.511614	0.489818	0.331506	0.546613	0.514794	-1.59289	-0.871409	-0.957934	0.0375312	-1.14074	0.347986	NA
F22F4.2	WBGene00002125	WBGene00002125	inx-3	F22F4.2	Oogenic	1	5	4.6603e-19	0.3038	25.6016	0.29996	0.22441	0.3785	9.5653e-20	0.38467	33.5205	0.51753	0.28592	0.57869	1.72533	1.2741	1.5289	1.89081	1.36126	1.60686	0.919008	0.444938	0.684245	0.0379106	0.68273	0.347986	NA
F28H1.2	WBGene00000779	WBGene00000779	cpn-3	F28H1.2	Gender neutral	1	11	1.1021e-243	1.1415	3.33717	1.113	1.1872	1.1343	1.7695e-106	1.1959	4.56303	1.1599	1.2004	1.2691	1.04214	1.01112	1.11884	1.14209	1.08029	1.17589	0.191682	0.111415	0.233751	0.037938	0.17895	0.347986	cpn-3 encodes a calponin homolog, most closely related to its paralog CPN-4 in C. elegans; CPN-3 is more similar to the calponin paralogs transgelin (SM22 alpha) or neuronal protein NP25 than to calponin per se.
T12B3.3;Y40C5A.4d	WBGene00020446;WBGene00021497	WBGene00020446;WBGene00021497	NA	T12B3.3;Y40C5A.4	Spermatogenic;	2	9	3.378e-28	0.22131	10.9689	0.21847	0.2103	0.25725	3.7622e-106	0.15323	11.1298	0.15323	0.12251	0.14082	0.701378	0.582549	0.547405	0.76865	0.6224	0.575317	-0.379601	-0.684086	-0.797572	0.038154	-0.620419	0.347986	NA
C43E11.7	WBGene00003584	WBGene00003584	ndx-7	C43E11.7	Gender neutral	1	4	1.0554e-17	0.78464	17.0158	0.90155	0.67315	0.68629	2.2998e-08	1.4083	12.2586	1.7012	1.4298	NA	1.88697	2.12404	NA	2.06796	2.26935	NA	1.04821	1.18228	NA	0.0382193	1.11524	0.347986	ndx-7 encodes a NUDIX hydrolase; by sequence comparison, NDX-7 is predicted to function as a pyrophosphatase, and is most closely related to the mouse RP2 protein that has unknown substrate specificity but is regulated transcriptionally by the presence of androgens; in C. elegans, loss of ndx-7 activity via RNA-mediated interference (RNAi) does not result in any obvious abnormalities, consistent …
F45H10.1a;F45H10.1b	WBGene00000113;WBGene00000113	WBGene00000113	alh-7	F45H10.1	Gender neutral	2	10	1.4885e-35	0.94704	11.8375	0.85619	0.92377	1.0762	1.7614e-25	1.0101	14.2916	0.91092	0.93	1.1682	1.06392	1.00674	1.08549	1.16597	1.07561	1.14083	0.221529	0.10516	0.190088	0.0383799	0.172259	0.347986	alh-7 encodes an ortholog of the human gene DJ73M23.2 (NAD+-DEPENDENT SUCCINIC SEMIALDEHYDE DEHYDROGENASE; ALDH5A1), which when mutated leads to SSADH deficiency (OMIM:271980).
F53F10.3	WBGene00018765	WBGene00018765	NA	F53F10.3	Gender neutral	1	2	1.0036e-06	0.47475	19.5403	0.40377	0.31896	0.47475	1.3233e-34	0.29024	37.1453	NA	0.77883	1.3337	NA	2.44178	2.80927	NA	2.60882	2.95251	NA	1.3834	1.56194	0.0385445	1.47267	0.347986	NA
F56C11.1;F53G12.3	WBGene00000253;WBGene00018771	WBGene00000253;WBGene00018771	bli-3;duox-2	F56C11.1;F53G12.3	Gender neutral;	2	9	3.748e-26	0.35425	43.9641	0.23732	0.43056	0.19331	4.5313e-16	0.33627	7.06277	0.35351	NA	0.31988	1.48959	NA	1.65475	1.63247	NA	1.73913	0.707053	NA	0.798362	0.0385661	0.752707	0.347986	bli-3 encodes an NADPH oxidases of the dual oxidase (DUOX) variety that contains an N-terminal peroxidase domain, two central calmodulin-binding EF hands, and a C-terminal superoxide-generating NADPH-oxidase domain; BLI-3 is required for dityrosine cross-linking of collagen, and thus for cuticular integrity; BLI-3 is thought to use cytosolic NADPH to generate reactive oxygen, which then drives th…
Y54E2A.11a	WBGene00001225	WBGene00001225	eif-3.B	Y54E2A.11	Gender neutral	1	23	3.1339e-112	0.40059	22.5411	0.47783	0.30085	0.41308	4.6979e-220	0.31887	28.8412	0.35742	0.19667	0.31887	0.748007	0.653714	0.771933	0.819751	0.698434	0.811293	-0.286742	-0.517804	-0.301706	0.0386254	-0.36875	0.347986	NA
M02D8.4c;M02D8.4a;M02D8.4b	WBGene00019730;WBGene00019730;WBGene00019730	WBGene00019730	asns-2	M02D8.4	Spermatogenic	3	11	1.1773e-65	0.86468	15.3161	0.63679	0.86468	0.73633	1.3019e-90	0.36732	16.6262	0.36732	0.35132	0.26584	0.576831	0.406301	0.361034	0.632157	0.434095	0.379442	-0.661645	-1.20392	-1.39805	0.038666	-1.08787	0.347986	NA
F11A3.1	WBGene00008669	WBGene00008669	acs-14	F11A3.1	Gender neutral	1	12	1.1873e-40	0.26957	47.9981	0.31999	0.58069	0.2322	1.0142e-73	0.10787	17.2027	0.084173	0.11913	0.10787	0.263049	0.205152	0.464556	0.288279	0.219187	0.488244	-1.79446	-2.18977	-1.03433	0.0387076	-1.67285	0.347986	NA
R193.2	WBGene00020128	WBGene00020128	NA	R193.2	Gender neutral	1	13	1.469e-57	0.67302	22.8453	0.29262	0.46753	0.4089	1.5944e-43	1.2023	41.6201	0.60729	1.2023	0.62687	2.07535	2.5716	1.53306	2.27441	2.74752	1.61123	1.18549	1.45813	0.688166	0.038809	1.1106	0.347986	NA
C23G10.3	WBGene00004472	WBGene00004472	rps-3	C23G10.3	NA	1	20	2.5448e-243	0.44782	9.76478	0.40796	0.49448	0.47067	0	0.55338	16.9963	0.44222	0.56807	0.6226	1.08398	1.14882	1.3228	1.18795	1.22741	1.39024	0.248472	0.29562	0.475337	0.0389689	0.33981	0.347986	rps-3 encodes a small ribosomal subunit S3 protein that contains a KH RNA-binding domain and by homology,is predicted to function in protein biosynthesis; in C. elegans, RPS-3 activity is required for embryonic and germline development, as well as the overall health of the animal.
F40F9.6b;F40F9.6a;F40F9.6c	WBGene00009583;WBGene00009583;WBGene00009583	WBGene00009583	aagr-3	F40F9.6	Gender neutral	3	26	4.1283e-254	0.7686	7.9322	0.75242	0.82925	0.70969	8.9229e-170	0.89444	4.21543	0.92628	0.89444	0.85146	1.23107	1.07861	1.19976	1.34915	1.1524	1.26094	0.432046	0.204641	0.334497	0.038992	0.323728	0.347986	NA
T08A9.9	WBGene00004990	WBGene00004990	spp-5	T08A9.9	Gender neutral	1	2	2.4195e-21	1.0794	48.3777	0.70551	1.3225	0.53683	1.5409e-08	2.4789	5.71687	2.6254	2.5596	2.3504	3.72128	1.93543	4.37829	4.07821	2.06782	4.60154	2.02793	1.04811	2.20212	0.0392394	1.75939	0.347986	spp-5 encodes a caenopore, a saposin (B) domain-containing protein that is a member of the saposin-like protein (SAPLIP) superfamily containing mammalian NK-lysin and granulysin and the protozoan amoebapore-like proteins; SPP-5 exhibits pore-forming activity and functions as an effector of innate immunity, demonstrating antimicrobial activity against both Gram-positive and Gram-negative bacteria;…
F10D7.2	WBGene00017339	WBGene00017339	NA	F10D7.2	Oogenic	1	3	3.0203e-13	0.43808	30.8328	0.41174	0.70912	0.45102	4.1987e-13	1.0801	35.2254	NA	1.2407	0.74588	NA	1.74963	1.65376	NA	1.86932	1.73809	NA	0.902516	0.797499	0.0392765	0.850008	0.347986	NA
C29E4.8	WBGene00002879	WBGene00002879	let-754	C29E4.8	Spermatogenic	1	13	1.6604e-87	0.97308	6.37732	0.96625	0.94319	1.0623	1.1096e-64	0.88566	12.1987	0.75715	0.77813	0.9411	0.783596	0.824998	0.885908	0.858755	0.881435	0.931079	-0.219682	-0.182074	-0.103024	0.0392985	-0.16826	0.347986	let-754 encodes an adenylate kinase; let-754 was identified in screens for ethyl methane sulfonate-induced lethal mutations on chromosome III; the let-754 mutation results in mid larval lethality.
F58B3.4	WBGene00010231	WBGene00010231	NA	F58B3.4	Gender neutral	1	6	1.6619e-27	0.44898	23.3641	0.49939	0.3107	0.40159	1.4892e-53	0.5628	9.00961	0.60145	0.52663	0.62846	1.20437	1.69498	1.56493	1.31989	1.81093	1.64472	0.400413	0.856731	0.717845	0.0395979	0.65833	0.347986	NA
T01C8.5	WBGene00020146	WBGene00020146	got-1.2	T01C8.5	Spermatogenic	1	16	2.1784e-181	0.38626	15.7926	0.44944	0.34065	0.35092	0	0.48469	5.50945	0.48924	0.44281	0.4865	1.08855	1.2999	1.38636	1.19296	1.38882	1.45704	0.254549	0.473861	0.543045	0.0396141	0.423818	0.347986	NA
R31.2b;R31.2a;R31.2c;R31.2d	WBGene00011270;WBGene00011270;WBGene00011270;WBGene00011270	WBGene00011270	NA	R31.2	Gender neutral	4	6	5.6711e-21	2.6935	32.8363	1.7641	0.88658	1.3628	2.3553e-16	2.3385	14.2796	2.8622	2.2563	2.2527	1.62247	2.54495	1.65299	1.77809	2.71904	1.73728	0.830328	1.4431	0.796829	0.0396419	1.02342	0.347986	NA
C32D5.8a;C32D5.8b	WBGene00016316;WBGene00016316	WBGene00016316	NA	C32D5.8	Spermatogenic	2	4	2.6886e-64	1.2725	6.69811	1.2517	1.4133	1.2725	1.77e-48	1.9732	9.63215	1.9473	1.7225	2.0892	1.55572	1.21878	1.64181	1.70494	1.30215	1.72552	0.769722	0.380899	0.787032	0.0396502	0.645885	0.347986	NA
C25H3.9a;C25H3.9b	WBGene00016118;WBGene00016118	WBGene00016118	NA	C25H3.9	Gender neutral	2	4	4.8842e-25	0.30082	10.0315	0.30984	0.26866	0.25658	7.8897e-60	0.15313	8.71162	0.14889	0.16486	0.17734	0.480538	0.613638	0.691168	0.526629	0.655616	0.72641	-0.925141	-0.609077	-0.461143	0.0398192	-0.66512	0.347986	C25H3.9 encodes the C. elegans ortholog of the NDUFB5/SGDH subunit of the mitochondrial NADH dehydrogenase (ubiquinone) complex (complex I).
M03C11.7	WBGene00010844	WBGene00010844	prp-3	M03C11.7	Gender neutral	1	5	2.3282e-17	0.77838	44.7421	0.92941	0.3416	0.74354	5.4825e-17	2.052	30.965	3.5978	2.5652	1.9415	3.87106	7.50937	2.61116	4.24235	8.02307	2.7443	2.08486	3.00415	1.45644	0.0399052	2.18182	0.347986	NA
Y53F4B.29	WBGene00001774	WBGene00001774	gst-26	Y53F4B.29	Spermatogenic	1	13	2.202e-106	0.66515	7.05828	0.7026	0.66243	0.60994	1.4118e-33	0.71039	0.440448	0.71039	0.70486	0.71013	1.01109	1.06405	1.16426	1.10807	1.13684	1.22363	0.148043	0.185032	0.291163	0.0399614	0.208079	0.347986	NA
C56E6.9	WBGene00195085	WBGene00195085	NA	C56E6.9	Gender neutral	1	10	4.573e-35	0.10681	28.6673	0.10992	0.17016	0.10378	1.3463e-26	0.30212	9.31528	0.31115	0.28666	0.34496	2.8307	1.68465	3.32395	3.1022	1.79989	3.49344	1.63329	0.847912	1.80465	0.0399742	1.42862	0.347986	NA
F58D5.1a	WBGene00002000	WBGene00002000	hrp-2	F58D5.1	Gender neutral	1	23	1.2618e-282	1.642	3.34053	1.657	1.6467	1.5585	3.1984e-287	1.735	6.58831	1.6648	1.8946	1.7462	1.00471	1.15054	1.12044	1.10107	1.22925	1.17757	0.138911	0.297779	0.235808	0.0399956	0.224166	0.347986	NA
C29H12.2	WBGene00016235	WBGene00016235	NA	C29H12.2	Oogenic	1	2	1.0953e-10	0.25015	23.402	0.16514	0.21698	0.26629	1.4283e-07	0.55307	43.868	0.37124	NA	0.70512	2.24803	NA	2.64794	2.46365	NA	2.78296	1.3008	NA	1.47662	0.0402465	1.38871	0.347986	NA
F35G12.4b;F35G12.4a;F35G12.4c	WBGene00009441;WBGene00009441;WBGene00009441	WBGene00009441	wdr-48	F35G12.4	Gender neutral	3	3	4.1042e-12	1.1915	30.9605	0.59497	0.88717	0.49449	6.7196e-11	0.64806	32.3069	0.73064	1.1633	NA	1.22803	1.31125	NA	1.34581	1.40095	NA	0.428479	0.486404	NA	0.0402529	0.457442	0.347986	NA
F08F1.8	WBGene00006649	WBGene00006649	tth-1	F08F1.8	Oogenic	1	6	1.6628e-119	1.9278	9.70359	2.1107	1.9278	1.7371	3.2726e-35	2.5163	14.1907	2.6905	2.1095	2.1359	1.2747	1.09425	1.22958	1.39696	1.16911	1.29227	0.482288	0.225409	0.369911	0.0402706	0.359203	0.347986	tth-1 encodes a thymosin beta ortholog that contains four functionally distinct thymosin beta repeats; in vitro, TTH-1 binds multiple actin monomers as well as filamentous actin suggesting that, as its homology predicts, TTH-1 plays a direct role in regulating actin polymerization and cytoskeletal organization in C. elegans; consistent with this, loss of tth-1 activity via a deletion mutation tha…
T19D12.4b;T19D12.4a	WBGene00020579;WBGene00020579	WBGene00020579	NA	T19D12.4	Gender neutral	2	19	5.3904e-140	0.58995	18.0682	0.50649	0.54891	0.70794	7.0911e-118	0.83664	5.84944	0.78947	0.77689	0.86455	1.55871	1.41533	1.22122	1.70821	1.51215	1.28349	0.772486	0.596604	0.36007	0.0403864	0.576387	0.347986	NA
B0025.2	WBGene00000814	WBGene00000814	csn-2	B0025.2	Gender neutral	1	10	7.3813e-74	0.7728	19.2837	0.65001	0.95368	0.7728	3.6814e-26	0.44068	21.4588	0.31757	0.36616	0.47973	0.488562	0.383944	0.620769	0.535422	0.410209	0.652421	-0.901252	-1.28557	-0.616125	0.0404952	-0.934315	0.347986	csn-2 encodes a homolog of COP9 signalosome complex subunit 2 that affects embryonic viability and growth rate.
C03D6.8	WBGene00004437	WBGene00004437	rpl-24.2	C03D6.8	Gender neutral	1	3	9.899e-22	2.1113	40.7316	NA	1.4648	2.6499	2.2815e-18	0.4651	31.3705	NA	0.42983	0.67488	NA	0.293439	0.254681	NA	0.313513	0.267667	NA	-1.6734	-1.90149	0.0405627	-1.78745	0.347986	rpl-24.2 encodes a large ribosomal subunit L24 protein paralog; its orthologs include ribosomal protein L30 isologs from mammals and 'Ribosomal Like Protein 24' (Rlp24p) from S. cerevisiae; it therefore appears to actually represent an ancient paralogy between two varieties of eukaryotic L24 protein.
Y53F4B.39b	WBGene00013176	WBGene00013176	NA	Y53F4B.39	Gender neutral	1	11	1.9012e-288	0.61451	5.38497	0.62682	0.63674	0.57526	1.311e-66	0.7025	3.96592	0.71958	0.66537	0.68583	1.14799	1.04496	1.19221	1.25809	1.11645	1.253	0.331239	0.158916	0.325384	0.0405725	0.271846	0.347986	NA
F10C1.2b;F10C1.2a	WBGene00002053;WBGene00002053	WBGene00002053	ifb-1	F10C1.2	Gender neutral	2	34	0	2.1922	3.76345	2.1588	2.1589	2.3027	7.7079e-293	2.543	6.96759	2.749	2.4046	2.6783	1.27339	1.11381	1.16311	1.39553	1.19	1.22242	0.480813	0.250964	0.289738	0.0408781	0.340505	0.347986	ifb-1 (also known as vab-21) encodes two isoforms of an essential intermediate filament protein that is coexpressed with the essential IF proteins IFA-1, IFA-2, and IFA-3, along with IFA-4; IFB-1 is required for embryonic development and epidermal morphogenesis; IFB-1 forms heteropolymeric intermediate filaments in vitro with an equimolar mixture of IFA-1, IFA-2, or IFA-3, and binds IFA-4 in blot…
W07E6.2	WBGene00021074	WBGene00021074	NA	W07E6.2	Gender neutral	1	9	9.9278e-29	0.42735	24.6328	0.62442	0.45076	0.39279	5.4255e-25	0.3322	9.75879	0.69829	0.63929	0.57398	1.1183	1.41825	1.46129	1.22556	1.51527	1.5358	0.293445	0.599574	0.61899	0.0410794	0.504003	0.347986	W07E6.2 encodes an ortholog of S. cerevisiae RSA4 that may suppress tumorous growth in the germ line by ensuring robust larval germline proliferation; like PRO-1, -2, and -3, W07E6.2 is probably required for ribosome biogenesis, suggesting a link between biogenesis in the distal sheath and control of cell division in the germ line.
Y73F8A.6	WBGene00000370	WBGene00000370	ccg-1	Y73F8A.6	NA	1	6	1.8477e-27	2.142	11.4143	2.3675	1.8926	2.2528	1.2187e-20	2.3942	7.05849	2.7214	2.3826	2.4578	1.14948	1.2589	1.091	1.25973	1.34502	1.14663	0.33312	0.42763	0.197396	0.041089	0.319382	0.347986	NA
T20G5.2	WBGene00000833	WBGene00000833	cts-1	T20G5.2	Gender neutral	1	16	0	0.49612	3.14087	0.50752	0.50016	0.47767	0	0.53103	4.90824	0.52662	0.53844	0.57795	1.03763	1.07654	1.20994	1.13716	1.15018	1.27163	0.185433	0.201859	0.346678	0.0411591	0.244657	0.347986	cts-1 encodes a citrate synthase; by homology, CTS-1 is predicted to function in the citric acid cycle to catalyze the formation of citrate from oxaloacetate and acetyl-CoA; cts-1 is required for embryonic development.
T19B4.2	WBGene00003793	WBGene00003793	npp-7	T19B4.2	Gender neutral	1	3	4.5237e-27	1.7905	5.66383	NA	1.7905	1.9399	5.5942e-40	0.52903	13.8824	0.6437	0.52903	0.49669	NA	0.295465	0.256039	NA	0.315677	0.269094	NA	-1.66348	-1.89382	0.0411645	-1.77865	0.347986	NA
C14B9.4a;C14B9.4b	WBGene00004042;WBGene00004042	WBGene00004042	plk-1	C14B9.4	Gender neutral	2	8	3.6338e-24	0.54927	23.2731	0.54927	0.4478	0.34159	1.2392e-29	0.43745	19.5618	0.44772	0.39711	0.30069	0.815118	0.886802	0.880266	0.8933	0.947467	0.92515	-0.162783	-0.0778526	-0.112242	0.0412664	-0.117626	0.347986	plk-1 encodes a serine/threonine polo-like kinase homologous to Drosophila polo and Saccharomyces cerevisiae CDC5; during development, plk-1 functions to regulate meiotic cell cycle progression as well as embryonic cytoplasmic polarity in newly fertilized embryos and possibly germline development; specifically, plk-1 is required for meiotic nuclear envelope breakdown, polar body formation and ext…
T01A4.1c;T01A4.1a;T01A4.1d;T01A4.1b	WBGene00020131;WBGene00020131;WBGene00020131;WBGene00020131	WBGene00020131	gcy-28	T01A4.1	Gender neutral	4	14	2.5195e-47	0.40576	35.8549	0.52582	0.26481	0.33703	7.0973e-22	1.1443	23.808	0.95372	0.7834	0.58543	1.81378	2.95835	1.73703	1.98774	3.16072	1.8256	0.991132	1.66025	0.868367	0.0412824	1.17325	0.347986	gcy-28 encodes a membrane-bound guanylyl cyclase with an extracellular ligand binding domain, a transmembrane domain, and a guanylyl cyclase domain; GCY-28 regulates odor preferences in AWC sensory neurons; gcy-28 regulates the sensory integration in the nervous system and that function of gcy-28 at adulthood is sufficient for normal sensory integration; GCY-28 in AIA interneurons is important fo…
F54E2.1	WBGene00018823	WBGene00018823	NA	F54E2.1	Gender neutral	1	4	6.7409e-19	0.13328	23.6357	0.18065	0.11185	0.14435	1.0466e-12	0.31038	14.5839	0.3106	0.41298	0.39308	1.71935	3.69227	2.7231	1.88426	3.94485	2.86195	0.913996	1.97997	1.517	0.0413407	1.47032	0.347986	NA
F27D4.1	WBGene00009187	WBGene00009187	NA	F27D4.1	Gender neutral	1	19	2.8166e-257	1.2965	6.11316	1.3473	1.2202	1.3685	2.126e-207	1.4674	5.76709	1.5917	1.4267	1.4659	1.1814	1.16923	1.07117	1.29471	1.24922	1.12579	0.372633	0.321028	0.170939	0.0413454	0.2882	0.347986	The F27D4.1 gene encodes an ortholog of the human gene ELECTRON-TRANSFER-FLAVOPROTEIN, ALPHA POLYPEPTIDE (ETFA), which when mutated leads to glutaricaciduria type IIA (OMIM:231680).
R11A5.4a;R11A5.4d;R11A5.4c;R11A5.4b	WBGene00011232;WBGene00011232;WBGene00011232;WBGene00011232	WBGene00011232	pck-2	R11A5.4	Oogenic	4	29	3.4138e-279	0.535	6.18451	0.52235	0.56704	0.50304	0	0.64067	7.30171	0.61611	0.64398	0.70949	1.1795	1.13569	1.4104	1.29263	1.21338	1.48232	0.370307	0.279029	0.567857	0.0414134	0.405731	0.347986	R11A5.4 is one of three C. elegans genes that encode proteins with similarity to phosphoenolpyruvate carboxykinase (PEPCK); by similarity, the products of R11A5.4 are predicted to function in gluconeogenesis.
C47B2.4	WBGene00003948	WBGene00003948	pbs-2	C47B2.4	Gender neutral	1	6	1.1498e-26	0.74491	4.60179	0.80145	0.75171	0.73373	1.068e-43	0.60946	6.69417	0.65002	0.63288	0.57134	0.811055	0.84192	0.778679	0.888847	0.899515	0.818383	-0.169993	-0.152781	-0.289152	0.041459	-0.203975	0.347986	NA
C18A11.7b;C18A11.7a	WBGene00001000;WBGene00001000	WBGene00001000	dim-1	C18A11.7	Gender neutral	2	18	3.1293e-149	1.5194	5.30954	1.5569	1.408	1.5311	0	1.7685	6.61619	1.6319	1.788	1.8596	1.04817	1.26989	1.21455	1.14871	1.35676	1.27648	0.200012	0.440163	0.352171	0.0421468	0.330782	0.348188	dim-1 encodes novel proteins containing three immunoglobulin-like repeats in the carboxy terminus; dim-1 was originally identified in screens for mutations that suppress locomotion defects caused by aberrant muscle assembly in animals carrying a missense mutation in unc-112, which encodes a pleckstrin homology domain-containing protein required for the early stages of muscle assembly; loss-of-fun…
D2030.5	WBGene00008415	WBGene00008415	mce-1	D2030.5	Gender neutral	1	7	1.1916e-46	1.5995	4.26564	1.6514	1.5968	1.5167	4.7916e-45	2.369	11.804	1.9127	2.2048	2.426	1.15823	1.38076	1.59953	1.26932	1.47522	1.68108	0.344057	0.560927	0.749391	0.0422574	0.551458	0.348188	NA
C44F1.3	WBGene00002267	WBGene00002267	lec-4	C44F1.3	Gender neutral	1	16	1.3287e-203	0.9132	4.45858	0.97448	0.90758	0.89898	2.0518e-228	1.1921	9.53264	1.0821	1.1192	1.2901	1.11044	1.23317	1.43507	1.21695	1.31753	1.50824	0.283265	0.397834	0.592869	0.0424308	0.424656	0.348188	lec-4 encodes a predicted galectin that exhibits sugar binding properties in vitro.
Y119D3B.14	WBGene00022491	WBGene00022491	NA	Y119D3B.14	Gender neutral	1	5	1.6488e-14	1.1957	14.8758	1.1957	1.2235	0.92352	2.7651e-19	0.64095	24.918	0.83649	0.64742	0.50696	0.699582	0.529154	0.548943	0.766682	0.565353	0.576933	-0.3833	-0.822777	-0.793524	0.0424399	-0.666534	0.348188	Y119D3B.14 encodes the the C. elegans ortholog of mitochondrial translation elongation factor G2 (EFG2), a GTP-binding protein essential for the elongation phase of protein synthesis; loss of Y119D3B.14 activity via RNAi in a wild-type background results in embryonic and larval lethality, sterility, body morphology defects, and slow growth rates.
F37C4.5a;F37C4.5b	WBGene00018145;WBGene00018145	WBGene00018145	NA	F37C4.5	Spermatogenic	2	25	0	1.6785	7.17206	1.6367	1.8502	1.6392	4.4546e-285	2.0536	2.18408	2.1156	2.027	2.0882	1.2926	1.09556	1.27391	1.41658	1.1705	1.33887	0.502413	0.227128	0.421015	0.0424588	0.383519	0.348188	NA
T05D4.1	WBGene00011474	WBGene00011474	aldo-1	T05D4.1	Spermatogenic	1	20	0	1.1995	2.87612	1.1674	1.2334	1.219	2.8784e-199	1.2751	4.39846	1.2742	1.3651	1.2596	1.09149	1.10678	1.03331	1.19617	1.18249	1.08599	0.258428	0.241829	0.119015	0.0424945	0.206424	0.348188	aldo-1 is orthologous to the human gene ALDOLASE A, FRUCTOSE-BISPHOSPHATE (ALDOA; OMIM:103850), which when mutated leads to aldolase A deficiency.
Y54G2A.31	WBGene00006708	WBGene00006708	ubc-13	Y54G2A.31	Gender neutral	1	4	2.1953e-20	0.69022	7.14838	0.61877	0.66245	0.71374	1.1711e-108	0.56123	12.9373	0.49587	0.53532	0.63529	0.80138	0.808091	0.890086	0.878244	0.863371	0.93547	-0.187306	-0.211947	-0.096236	0.0425208	-0.165163	0.348188	ubc-13 encodes an E2 ubiquitin-conjugating enzyme; by homology, UBC-13 is predicted to function in the covalent attachment of ubiquitin molecules to protein substrates, via its association with an E3 ubiquitin-protein ligase; UBC-13 physically interacts with the UEV-1 ubiquitin-conjugating enzyme variant, and like UEV-1, ubc-13 mutations result in defects in GLR-1 glutamate receptor trafficking a…
T01G9.6a;T01G9.6b	WBGene00002196;WBGene00002196	WBGene00002196	kin-10	T01G9.6	Gender neutral	2	3	2.7164e-08	0.91719	23.6406	0.97604	0.98045	0.62581	8.4631e-12	0.96046	17.8869	1.2256	1.0799	0.85207	1.25569	1.10143	1.36155	1.37613	1.17678	1.43097	0.460612	0.234845	0.516995	0.0426082	0.40415	0.348188	kin-10 encodes a putative regulatory (beta) subunit of casein kinase II required for both viability and male mating behavior, the latter of which probably reflects activation of LOV-1 and PKD-2 by KIN-10; KIN-10 is orthologous to human CSNK2B (LY6G5B; OMIM:610433); a C-terminal domain of KIN-10 (residues 109-174) bind the PLAT domain of LOV-1 in two-hybrid and GST pulldown assays, and KIN-10 colo…
C04F12.10	WBGene00001405	WBGene00001405	fce-1	C04F12.10	Gender neutral	1	7	3.183e-73	0.17276	44.5578	0.17276	0.14918	0.32654	3.4513e-37	0.51157	32.0826	0.32282	0.51157	0.63476	1.8686	3.42921	1.9439	2.04783	3.6638	2.04301	1.0341	1.87334	1.0307	0.0426998	1.31271	0.348188	fce-1 encodes an ortholog of 'farnesylated-proteins converting enzyme 1' (FACE-1), and thus probably enables post-translational processing of proteins (such as LET-60/RAS) carrying a C-terminal CaaX motif; FCE-1 protein probably accounts for the EDTA-sensitive, tosylphenylalanylchloromethane-insensitive component of CaaX-proteolytic activity in membrane extracts from C. elegans, and FCE-1 can cle…
B0218.1b;B0218.1a	WBGene00015047;WBGene00015047	WBGene00015047	faah-1	B0218.1	Gender neutral	2	9	2.2627e-52	0.15465	14.3807	0.17333	0.14834	0.13019	3.3919e-38	0.23464	25.215	0.26108	0.31486	0.18712	1.50626	2.12256	1.43728	1.65073	2.26776	1.51057	0.723106	1.18127	0.595092	0.0427105	0.833155	0.348188	faah-1 encodes a putative fatty acid amide hydrolase enzyme and is orthologous to human fatty acid amide hydrolase (FAAH); faah-1 is involved in regulating N-acylethanolamines (NAEs), which are lipid-derived signalling molecules, reduced levels of which, under dietary restriction, result in increased lifespan; faah-1 functions to hydrolyse N-acylethanolamines (NAEs) like eicosapentaenoyl ethanola…
D2063.3a;D2063.3b	WBGene00017062;WBGene00017062	WBGene00017062	glrx-3	D2063.3	Gender neutral	2	13	3.6653e-84	1.3054	4.04403	1.2174	1.3054	1.2187	6.8924e-72	0.8834	15.7994	0.70477	0.96862	0.8834	0.578914	0.74201	0.724871	0.63444	0.79277	0.761831	-0.656443	-0.335026	-0.392457	0.0430725	-0.461309	0.349279	NA
F22G12.4a;F22G12.4b;F22G12.4c	WBGene00009064;WBGene00009064;WBGene00009064	WBGene00009064	NA	F22G12.4	Oogenic	3	9	1.4734e-26	0.70221	25.9322	0.71078	0.9669	0.58315	1.0483e-19	0.47752	12.7749	0.4053	0.35539	0.31391	0.570219	0.367556	0.538301	0.624911	0.3927	0.565748	-0.678277	-1.3485	-0.821769	0.0430905	-0.949515	0.349279	NA
F49D11.8	WBGene00000780	WBGene00000780	cpn-4	F49D11.8	Gender neutral	1	4	6.4439e-23	1.3743	2.30169	1.4031	1.34	1.3743	1.6646e-35	1.9964	14.3769	1.5925	1.7914	2.1146	1.13499	1.33687	1.53867	1.24385	1.42832	1.61713	0.314811	0.514318	0.693435	0.0434229	0.507521	0.350971	cpn-4 encodes a calponin homolog, most closely related to its paralog CPN-3 in C. elegans; CPN-4 is somewhat more similar to calponins per se (such as CLP1 and CLP2 in humans) than to the to the calponin paralogs transgelin (SM22 alpha) or neuronal protein NP25.
F45E4.2	WBGene00004046	WBGene00004046	plp-1	F45E4.2	Gender neutral	1	17	3.2729e-229	0.59542	6.19542	0.65	0.59542	0.57778	1.2347e-237	0.78066	16.9268	0.94902	0.71289	0.71979	1.46003	1.19729	1.24579	1.60007	1.27919	1.30931	0.678134	0.355235	0.388803	0.0437062	0.474057	0.351208	plp-1 encodes a protein containing three PUR repeats that has similarity to the mammalian transcription factor pur alpha; plp-1 is required for embryonic development, development of the pharynx, and formation of the intestine; PLP-1 interacts with double-stranded DNA and specifically, with a Lef-1 binding site within the end-1 promoter; PLP-1 DNA binding is regulated by phosphorylation.
ZK1151.1h;ZK1151.1a;ZK1151.1f;ZK1151.1d;ZK1151.1e	WBGene00006876;WBGene00006876;WBGene00006876;WBGene00006876;WBGene00006876	WBGene00006876	vab-10	ZK1151.1	NA	5	134	0	1.5831	4.40219	1.5631	1.5441	1.674	0	1.8996	3.19628	1.9453	1.9315	1.8337	1.24451	1.25089	1.0954	1.36388	1.33646	1.15125	0.447718	0.418419	0.203205	0.0437251	0.356447	0.351208	vab-10 encodes, by alternative splicing, two spectraplakins (VAB-10A and VAB-10B) that are jointly required for mechanical resilience of the epidermis under strain by the contraction of actin microfilaments mechanically linked to fibrous organelles (FOs); VAB-10A/B are, accordingly, required for elongation during embryonic morphogenesis; VAB-10A has C-terminal plectin repeats while VAB-10B has sp…
C38C6.2a;C38C6.2b	WBGene00000225;WBGene00000225	WBGene00000225	atgp-2	C38C6.2	NA	2	11	5.5256e-54	0.38877	6.67327	0.39741	0.43528	0.38291	4.6409e-17	2.4022	63.4938	3.8928	1.6621	1.2179	9.79543	3.81846	3.18064	10.735	4.07968	3.34282	3.42424	2.02845	1.74107	0.0439212	2.39792	0.351208	atgp-2 encodes an amino acid transporter glycoprotein subunit; when co-expressed in Xenopus oocytes with either the AAT-1 or AAT-3 catalytic subunit, ATGP-2 facilitates amino acid uptake and exchange, showing a relatively high affinity for small and some large neutral amino acids; when co-expressed with AAT-9, ATGP-2 is able to enhance the activity of this catalytic subunit; ATGP-2 can covalently…
R05G6.7	WBGene00019900	WBGene00019900	vdac-1	R05G6.7	Gender neutral	1	19	0	1.1815	1.9215	1.1692	1.2149	1.1897	0	1.272	2.53802	1.3285	1.2992	1.2628	1.13625	1.06939	1.06144	1.24523	1.14254	1.11557	0.316412	0.192249	0.157776	0.0439474	0.222146	0.351208	NA
R13F6.10	WBGene00020068	WBGene00020068	cra-1	R13F6.10	Gender neutral	1	17	6.1143e-72	0.1735	17.2196	0.1734	0.19088	0.13488	8.9311e-101	0.21065	11.3147	0.22736	0.21065	0.18123	1.31119	1.10357	1.34364	1.43695	1.17907	1.41215	0.52301	0.237645	0.497893	0.0441752	0.419516	0.352036	NA
W06B11.2	WBGene00004245	WBGene00004245	puf-9	W06B11.2	Gender neutral	1	8	2.0183e-23	0.85557	13.1969	0.86661	1.131	1.0169	2.0629e-14	0.44674	11.9526	0.53727	0.44621	0.43388	0.619967	0.394527	0.426669	0.679431	0.421516	0.448425	-0.5576	-1.24634	-1.15706	0.0447994	-0.987001	0.355349	The puf-9 gene encodes a predicted RNA binding protein orthologous to Drosophila PUMILIO and human PUMILIO 2 (OMIM:607205); PUF-9 is required for normal locomotion and fluid balance, and is expressed primarily in somatic tissues; PUF-9 contains a glutamine/asparagine-rich domain.
T22F3.4	WBGene00004422	WBGene00004422	rpl-11.1	T22F3.4	Gender neutral	1	8	1.6106e-60	1.8986	3.55655	1.8679	1.7957	1.9281	6.5772e-169	1.3866	12.9414	1.3866	1.1849	1.5383	0.742331	0.659854	0.797832	0.813531	0.704994	0.838513	-0.29773	-0.504318	-0.254096	0.0448426	-0.352048	0.355349	rpl-11.1 encodes a large ribosomal subunit L11 protein.
W01B11.3	WBGene00020915	WBGene00020915	nol-5	W01B11.3	Gender neutral	1	22	2.8882e-301	0.44395	5.27975	0.44407	0.47378	0.42701	0	0.31321	15.8124	0.30657	0.3587	0.26112	0.690364	0.757102	0.611508	0.75658	0.808895	0.642688	-0.402435	-0.305976	-0.63781	0.0450003	-0.44874	0.355349	NA
K08C7.3d;K08C7.3b;K08C7.3c;K08C7.3a	WBGene00001328;WBGene00001328;WBGene00001328;WBGene00001328	WBGene00001328	epi-1	K08C7.3	Gender neutral	4	68	0	0.65339	4.83291	0.60502	0.66455	0.64923	0	0.75349	1.82892	0.76136	0.73873	0.73686	1.2584	1.11162	1.13498	1.3791	1.18767	1.19285	0.463732	0.248133	0.254408	0.045128	0.322091	0.355349	epi-1 encodes one of two C. elegans laminin alpha chains; epi-1 affects oogenesis due to its affect on gonad development, and also affects cell migrations, axon extension and GABAergic defasciculation, morphology of the VD and DD motor neurons, body morphology, locomotion, gonad sheath epithelialization, body muscle structure, and germ cell proliferation.
Y24D9A.8a	WBGene00021286	WBGene00021286	NA	Y24D9A.8	Gender neutral	1	14	1.1031e-186	0.51977	14.4768	0.48463	0.50324	0.62803	2.7888e-204	0.80007	6.31333	0.77901	0.87065	0.78511	1.60743	1.73009	1.25012	1.76161	1.84844	1.31386	0.816894	0.886309	0.393809	0.0452171	0.699004	0.355349	Y24D9A.8 is orthologous to the human gene Transaldolase 1 (TALDO1), a key enzyme in the pentose phosphate pathway, which provides ribose-5-phosphate for nucleic acid synthesis and NADPH for lipid biosynthesis.
F44G3.6	WBGene00004809	WBGene00004809	skr-3	F44G3.6	Gender neutral	1	7	5.9655e-116	0.73248	10.2157	0.68711	0.67069	0.80571	5.0533e-76	0.92686	2.4996	0.90229	0.94785	0.91875	1.31317	1.41325	1.1403	1.43912	1.50992	1.19844	0.525186	0.594476	0.261159	0.0453863	0.460274	0.355693	skr-3 encodes a homolog of Skp1 in S. cerevisiae; skr-3 transcripts are upregulated in response to pathogenic bacteria, and skr-3(RNAi) results in enhanced susceptibility to infection.
T02G5.9a;T02G5.9b;T02G5.9c	WBGene00002238;WBGene00002238;WBGene00002238	WBGene00002238	kars-1	T02G5.9	Gender neutral	3	19	4.2055e-292	0.73156	5.59861	0.69137	0.73499	0.77342	0	0.61907	11.4686	0.54794	0.56491	0.67381	0.792542	0.768595	0.871208	0.868559	0.821174	0.91563	-0.203305	-0.28424	-0.127163	0.0456587	-0.204903	0.356842	NA
F15D3.7	WBGene00008857	WBGene00008857	timm-23	F15D3.7	Gender neutral	1	3	6.4776e-23	0.19026	20.5834	0.20231	0.15395	0.1371	5.5767e-113	0.34966	43.1206	0.48389	0.70787	0.28389	2.39182	4.59805	2.07068	2.62124	4.9126	2.17626	1.39025	2.29649	1.12185	0.0458023	1.60286	0.356981	F15D3.7 encodes the C. elegans ortholog of the mitochondrial import inner membrane translocase subunit Tim23; by homology, F15D3.7 is predicted to function in transit peptide-containing proteins across the mitochondrial inner membrane.
H04M03.4	WBGene00019154	WBGene00019154	glf-1	H04M03.4	NA	1	8	7.8164e-21	0.79616	37.6836	0.94498	0.5832	0.46445	1.8286e-34	0.14741	15.0042	0.14197	0.16626	0.192	0.150236	0.285082	0.413392	0.164646	0.304584	0.434471	-2.60256	-1.71509	-1.20267	0.0460035	-1.84011	0.357567	glf-1 encodes a UDP-galactopyranose mutase predicted to synthesize galactofuranose (Gal(f)) as a nucleotide sugar (UDP-Gal(f)); recombinant GLF-1 has biochemical activity either in vivo (expressed in E. coli) or in vitro; orthologs of GLF-1 are found in the urochordates Halocynthia and Ciona.
Y71A12B.1a;Y71A12B.1b;Y71A12B.1c	WBGene00004475;WBGene00004475;WBGene00004475	WBGene00004475	rps-6	Y71A12B.1	Gender neutral	3	13	5.776e-137	0.87939	1.72047	0.85418	0.87864	0.88143	1.4381e-209	0.65607	4.18569	0.6997	0.64406	0.66583	0.819148	0.733019	0.755397	0.897717	0.783164	0.793914	-0.155668	-0.352614	-0.332945	0.0464365	-0.280409	0.359947	rps-6 encodes a small (40S) ribosomal subunit S6 protein; loss of rps-6 activity in adult animals extends lifespan.
F01F1.6	WBGene00000115	WBGene00000115	alh-9	F01F1.6	Spermatogenic	1	10	1.1615e-110	0.90942	5.13886	0.93526	0.98327	0.88715	2.2736e-196	0.67538	6.74294	0.7231	0.63674	0.65613	0.773154	0.647574	0.739593	0.847311	0.691873	0.777304	-0.239037	-0.53142	-0.363449	0.0467417	-0.377969	0.360249	alh-9 encodes a highly conserved aldehyde dehydrogenase that is a member of the ALDH7 (antiquitin/ATQ) family of aldehyde dehydrogenases, mutations in which are associated with pyridoxine-dependent epilepsy (OMIM:107323); by sequence similarity, ALH-9 is predicted to catalyze aldehyde oxidation; loss of alh-9 activity via RNAi results in embryonic and larval lethality, slow growth, sterility, and…
K12H4.5	WBGene00019680	WBGene00019680	NA	K12H4.5	Gender neutral	1	5	8.9046e-41	0.4541	11.5366	0.40242	0.44659	0.50627	1.059e-73	0.3672	28.2838	0.20785	0.28736	0.3712	0.5165	0.643454	0.733206	0.56604	0.687471	0.770591	-0.821024	-0.540628	-0.375963	0.0468078	-0.579205	0.360249	NA
Y110A7A.19	WBGene00022464	WBGene00022464	NA	NA	Gender neutral	1	18	3.0574e-161	0.35845	3.16134	0.34315	0.36441	0.3481	1.8113e-137	0.30064	8.44166	0.26832	0.30064	0.25564	0.781932	0.825005	0.734387	0.856931	0.881442	0.771832	-0.222749	-0.182062	-0.373641	0.0469143	-0.259484	0.360249	NA
Y71H2AL.1	WBGene00003941	WBGene00003941	pbo-1	Y71H2AL.1	Spermatogenic	1	6	1.5095e-30	0.46914	27.7999	0.6124	0.35798	0.43608	1.9711e-15	0.78635	11.3225	0.78635	0.71241	0.89194	1.28405	1.99008	2.04536	1.40721	2.12622	2.14965	0.492833	1.08829	1.1041	0.0469835	0.895075	0.360249	pbo-1 encodes a calcium binding protein with homology to calcineurin; pbo-1 was identified in screens for mutations that disrupt the normal defecation cycle; a pbo-1 mutation results in weak or absent posterior body contractions, the first step in the defecation cycle; pbo-1 mutant animals are also slow growing and constipated.
K07A12.4b;K07A12.4a	WBGene00010622;WBGene00010622	WBGene00010622	NA	K07A12.4	Gender neutral	2	6	1.18e-26	0.70567	6.14717	0.69971	0.6962	0.77494	1.5757e-18	0.40229	4.2381	0.37888	NA	0.40229	0.541481	NA	0.519124	0.593418	NA	0.545594	-0.752881	NA	-0.874101	0.0473449	-0.813491	0.361067	NA
T23G5.2a;T23G5.2b	WBGene00011962;WBGene00011962	WBGene00011962	NA	T23G5.2	Gender neutral	2	6	2.8007e-21	0.36695	13.7566	0.38951	0.37894	0.29987	1.7093e-17	0.5163	9.66899	0.59208	NA	0.5163	1.52006	NA	1.72175	1.66586	NA	1.80954	0.736267	NA	0.85562	0.0476417	0.795944	0.361067	NA
Y43F4B.5a;Y43F4B.5b	WBGene00012803;WBGene00012803	WBGene00012803	NA	Y43F4B.5	Gender neutral	2	26	7.7806e-162	0.46518	8.02866	0.49963	0.42662	0.47873	7.719e-239	0.48205	9.63999	0.48702	0.42226	0.51029	0.974761	0.98978	1.06592	1.06826	1.05749	1.12027	0.0952565	0.0806432	0.163852	0.0476602	0.113251	0.361067	NA
K09F5.3	WBGene00004999	WBGene00004999	spp-14	K09F5.3	Gender neutral	1	2	6.683e-08	1.0545	30.0929	0.76603	1.1868	1.4397	2.0223e-07	1.911	11.4145	1.8978	1.911	2.3073	2.47745	1.61021	1.60263	2.71507	1.72036	1.68434	1.44099	0.782714	0.752185	0.0476669	0.991963	0.361067	NA
ZK381.4a;ZK381.4b	WBGene00003992;WBGene00003992	WBGene00003992	pgl-1	ZK381.4	Gender neutral	2	14	1.3812e-120	1.1187	4.69072	1.1279	1.2029	1.099	1.7937e-165	0.92851	8.22411	0.8398	0.98412	0.95413	0.74457	0.818123	0.86818	0.815985	0.874089	0.912448	-0.293386	-0.194147	-0.132186	0.0479646	-0.206573	0.361067	pgl-1 encodes a predicted RNA-binding protein that contains a number of C-terminal RGG box motifs; PGL-1 activity is required at high temperatures during midlarval to adult stages for postembryonic germline development and hence fertility, and also for proper formation of the germline-specific P granules; PGL-1 protein, supplied maternally and embryonically, is a constitutive P granule component …
T02D1.8	WBGene00011374	WBGene00011374	NA	T02D1.8	Gender neutral	1	6	1.4743e-61	1.1709	6.40689	1.1556	1.0663	1.2117	1.6076e-231	1.5511	7.47656	1.614	1.6261	1.4192	1.39668	1.52499	1.17125	1.53064	1.62932	1.23097	0.614134	0.704266	0.299793	0.0479705	0.539397	0.361067	NA
F07A11.2b;F07A11.2a	WBGene00008546;WBGene00008546	WBGene00008546	gfat-1	F07A11.2	Oogenic	2	14	8.0786e-91	0.77501	9.29931	0.64434	0.77501	0.73311	4.252e-169	0.42581	22.5377	0.39058	0.59033	0.42926	0.606171	0.761706	0.585533	0.664311	0.813813	0.615388	-0.590069	-0.29723	-0.700431	0.0479811	-0.529243	0.361067	gfat-1 encodes two isoforms of glucosamine--fructose-6-phosphate aminotransferase (EC:2.6.1.16, also known as glutamine-fructose-6-phosphate transaminase), paralogous to GFAT-2; GFAT-1 is predicted to catalyze the first, and rate-limiting, step of the hexosamine pathway in which glucosamine-6-phosphate is synthesized from L-glutamine and fructose-6-phosphate and ultimately converted to UDP-N-acet…
H24K24.4	WBGene00019241	WBGene00019241	NA	H24K24.4	Gender neutral	1	12	4.576e-42	0.35884	24.7537	0.37979	0.28816	0.23264	1.0394e-52	0.40556	22.2909	0.48597	0.3273	0.3479	1.27958	1.13583	1.49544	1.40231	1.21353	1.57169	0.487801	0.279207	0.652321	0.0483273	0.473109	0.36271	NA
C36A4.9b;C36A4.9a	WBGene00007969;WBGene00007969	WBGene00007969	acs-19	C36A4.9	Gender neutral	2	17	3.8697e-115	1.1597	14.4584	1.2301	1.0617	1.4192	1.0814e-40	1.4031	9.51641	1.4721	1.2629	1.5148	1.19673	1.18951	1.06736	1.31152	1.27088	1.12179	0.391236	0.345827	0.165797	0.0485408	0.300953	0.363352	NA
Y94H6A.9a;Y94H6A.9d;Y94H6A.9b	WBGene00022381;WBGene00022381;WBGene00022381	WBGene00022381	ubxn-2	Y94H6A.9	Gender neutral	3	6	2.3418e-27	1.9122	10.047	1.8408	2.1959	1.8676	7.8581e-23	1.6885	22.9677	1.1453	1.7482	1.2681	0.622175	0.79612	0.679	0.681851	0.850581	0.713621	-0.552472	-0.233479	-0.48677	0.0487365	-0.42424	0.363728	ubxn-2 encodes one of six C. elegans UBX (ubiquitin regulatory X) domain-containing proteins.
F38B6.4	WBGene00018174	WBGene00018174	NA	F38B6.4	Gender neutral	1	18	2.168e-73	0.37187	15.7331	0.40535	0.30704	0.31744	6.2166e-12	0.45045	2.39093	0.44787	0.45304	0.4326	1.1049	1.47551	1.36278	1.21087	1.57645	1.43226	0.276047	0.656675	0.518297	0.0490316	0.483673	0.363728	NA
ZC410.2	WBGene00013880	WBGene00013880	mppb-1	ZC410.2	Gender neutral	1	10	8.729e-242	0.87788	3.9994	0.87788	0.84003	0.91002	1.2293e-39	0.53468	11.5571	0.52003	0.65013	0.55994	0.59237	0.773937	0.615305	0.649187	0.82688	0.646679	-0.623293	-0.274249	-0.628879	0.0492468	-0.508807	0.363728	NA
K02D10.5	WBGene00019305	WBGene00019305	snap-29	K02D10.5	Gender neutral	1	7	6.1909e-37	0.76419	63.881	2.7407	1.293	0.76675	1.3639e-15	0.74777	72.9742	1.3367	NA	0.42675	0.487722	NA	0.55657	0.534502	NA	0.584949	-0.903733	NA	-0.773618	0.0492851	-0.838675	0.363728	snap-29 encodes one of the SNAP25-family of double SNARE-domain target-SNAREs orthologous to human synaptosomal-Associated protein (OMIM:604202); snap-29 is an essential gene important for development and cellular functions throughout the life cycle; SNAP-29 is required for secretion of many transmembrane cargo proteins of oocyte cells; loss of SNAP-29 leads to defects in ovulation and RNAi leads…
W01A8.1b;W01A8.1a;W01A8.1c	WBGene00007024;WBGene00007024;WBGene00007024	WBGene00007024	plin-1	W01A8.1	Oogenic	3	14	1.4347e-97	1.7438	7.33207	1.8558	1.8383	1.6225	2.8136e-133	1.3083	10.8801	1.5472	1.489	1.2534	0.833711	0.809987	0.772512	0.913676	0.865397	0.811901	-0.130246	-0.208565	-0.300624	0.0494387	-0.213145	0.363728	NA
K07A1.8	WBGene00002070	WBGene00002070	ile-1	K07A1.8	NA	1	7	8.2684e-104	0.34603	3.89005	0.3396	0.35264	0.36706	3.1023e-59	0.53139	17.0886	0.19227	0.26354	0.26279	0.566166	0.747334	0.715932	0.62047	0.798458	0.752437	-0.688567	-0.324711	-0.410358	0.049613	-0.474545	0.363728	ile-1 is orthologous to the human gene human ERGIC-53, which when mutated leads to deficiency of coagulation factors V/VIII (OMIM:227300).
T25G12.4	WBGene00004270	WBGene00004270	rab-6.2	T25G12.4	Oogenic	1	9	2.9203e-84	0.40919	49.6229	0.21709	0.19652	0.45503	2.8914e-61	0.47417	21.5283	0.44525	0.42564	0.61997	2.05099	2.16589	1.36248	2.24771	2.31405	1.43195	1.16846	1.21042	0.517984	0.0498851	0.965621	0.363728	rab-6.2 encodes a small, monomeric Rab GTPase that is most closely related to the Drosophila and mammalian Rab6 GTPases; by homology, RAB-6.2 is predicted to function in the regulation of intracellular membrane trafficking; RNAi experiments indicate that rab-6.2 is required redundantly with rab-6.1 for normal embryonic development and reproduction; a RAB-6.2::GFP fusion protein localizes to the G…
T14G10.5a;T14G10.5b;T14G10.5c	WBGene00011775;WBGene00011775;WBGene00011775	WBGene00011775	NA	T14G10.5	Gender neutral	3	27	3.6739e-260	0.301	10.1568	0.30682	0.26887	0.25212	1.5499e-244	0.20064	2.44733	0.19377	0.20288	0.20135	0.631543	0.754565	0.798628	0.692117	0.806184	0.839349	-0.530912	-0.310819	-0.252658	0.0499495	-0.364796	0.363728	T14G10.5 encodes a gamma subunit of the coatomer (COPI) complex; in mass RNAi assays, T14G10.5 is required for locomotion, fertility, normally rapid growth, and general health.
C36B1.7	WBGene00007974	WBGene00007974	dhfr-1	C36B1.7	Gender neutral	1	5	2.4972e-23	2.7142	35.0176	1.521	0.99823	0.77198	5.0374e-08	1.6645	41.5054	1.118	NA	0.61066	0.735043	NA	0.791031	0.805544	NA	0.831365	-0.311964	NA	-0.266447	0.0499952	-0.289206	0.363728	NA
Y87G2A.8a;Y87G2A.8b	WBGene00013597;WBGene00013597	WBGene00013597	gpi-1	Y87G2A.8	Oogenic	2	27	0	0.63225	3.34688	0.64679	0.65053	0.61191	0	0.72369	4.48069	0.67566	0.67702	0.73021	1.04464	1.04072	1.19333	1.14483	1.11191	1.25418	0.195136	0.153046	0.326739	0.0500463	0.224974	0.363728	gpi-1 encodes two isoforms of a putative glucose 6-phosphate isomerase orthologous to human GPI (OMIM:172400, mutated in chronic hemolytic anemia); gpi-1 is required both for embryonic viability and (paradoxically) for normally short lifespan; gpi-1 is expressed in neurons and intestine.
E04D5.1a	WBGene00008480	WBGene00008480	NA	E04D5.1	Gender neutral	1	13	2.5825e-40	1.011	6.82273	0.94102	1.0305	0.90319	1.8443e-54	0.76143	4.19344	0.77454	0.75371	0.71295	0.823086	0.731402	0.789369	0.902032	0.781436	0.829618	-0.14875	-0.3558	-0.269481	0.0501225	-0.25801	0.363728	NA
F01G4.6a;F01G4.6b	WBGene00008505;WBGene00008505	WBGene00008505	NA	F01G4.6	NA	2	15	8.1621e-242	0.16271	7.48747	0.15496	0.17446	0.15251	4.0981e-236	0.29548	18.9174	0.34089	0.23619	0.32788	2.19986	1.35383	2.14989	2.41086	1.44645	2.25951	1.26955	0.532515	1.17601	0.0503823	0.992691	0.363728	NA
F54C9.1	WBGene00002065	WBGene00002065	iff-2	F54C9.1	Gender neutral	1	10	2.0116e-284	0.89306	21.5196	1.118	0.89306	0.72669	0	0.61585	17.3742	0.74532	0.54372	0.57702	0.666655	0.608828	0.794039	0.730597	0.650477	0.834526	-0.452853	-0.62043	-0.260971	0.0504299	-0.444751	0.363728	NA
Y39A3CL.5b;Y39A3CL.5a	WBGene00000545;WBGene00000545	WBGene00000545	clp-4	Y39A3CL.5	Spermatogenic	2	10	9.3704e-43	0.627	5.43831	0.47703	0.4855	0.43791	2.2572e-38	0.49817	12.0155	0.58582	0.58367	0.47096	1.22806	1.2022	1.07547	1.34585	1.28444	1.13031	0.428513	0.361145	0.176717	0.0504875	0.322125	0.363728	clp-4 encodes a large calpain subunit that is homologous to Drosophila CalpainB and the mammalian muscle-specific Calpain 3 proteins (OMIM:114240, mutations are associated with limb-girdle muscular dystrophy); by homology, CLP-4 is predicted to function as a nonlysosomal, calcium-dependent, cysteine protease that is involved in intracellular proteolysis and peptidolysis; however, as loss of clp-4…
ZK131.8;ZK131.4;ZK131.1;T23D8.5;T10C6.14;K06C4.2;K06C4.10;K03A1.6;F55G1.11;F54E12.3;F45F2.3;F22B3.1;F17E9.12;F07B7.9;C50F4.7;B0035.9	WBGene00001888;WBGene00001884;WBGene00001900;WBGene00001941;WBGene00001875;WBGene00001902;WBGene00001892;WBGene00001912;WBGene00001934;WBGene00001930;WBGene00001879;WBGene00001938;WBGene00001905;WBGene00001924;WBGene00001911;WBGene00001920	WBGene00001888;WBGene00001884;WBGene00001900;WBGene00001941;WBGene00001875;WBGene00001902;WBGene00001892;WBGene00001912;WBGene00001934;WBGene00001930;WBGene00001879;WBGene00001938;WBGene00001905;WBGene00001924;WBGene00001911;WBGene00001920	his-14;his-10;his-26;his-67;his-1;his-28;his-18;his-38;his-60;his-56;his-5;his-64;his-31;his-50;his-37;his-46	ZK131.8;ZK131.4;ZK131.1;T23D8.5;T10C6.14;K06C4.2;K06C4.10;K03A1.6;F55G1.11;F54E12.3;F45F2.3;F22B3.1;F17E9.12;F07B7.9;C50F4.7;B0035.9	;;;Oogenic;;;;;Gender neutral;Gender neutral;;Gender neutral;;;Gender neutral;Gender neutral	16	9	1.8991e-44	0.47303	1.7364	0.47137	0.46173	0.47797	1.492e-89	0.54631	7.11278	0.60082	0.57624	0.52208	1.27463	1.248	1.09229	1.39688	1.33338	1.14798	0.482208	0.415084	0.199098	0.0505143	0.365463	0.363728	his-14 encodes an H4 histone.
VF13D12L.3	WBGene00012149	WBGene00012149	NA	VF13D12L.3	Gender neutral	1	10	5.6429e-91	1.3372	29.1779	1.6835	1.163	0.96581	1.3933e-21	0.56705	7.85265	0.56705	0.51853	0.607	0.336828	0.445856	0.628488	0.369135	0.476356	0.660534	-1.43778	-1.06989	-0.598296	0.0508999	-1.03532	0.365288	VF13D12L.3 is orthologous to the human gene ARGININOSUCCINATE SYNTHETASE (ASS; OMIM:603470), which when mutated leads to classic citrullinemia.
B0041.4	WBGene00004415	WBGene00004415	rpl-4	B0041.4	Gender neutral	1	19	8.7344e-263	0.36299	7.06966	0.33796	0.38667	0.378	0	0.2747	3.29412	0.2707	0.26374	0.28152	0.800982	0.68208	0.744762	0.877808	0.72874	0.782736	-0.188022	-0.456523	-0.353402	0.0510688	-0.332649	0.365288	rpl-4 encodes a large ribosomal subunit L4 protein.
K07A3.1	WBGene00001404	WBGene00001404	fbp-1	K07A3.1	Oogenic	1	16	3.5221e-142	0.63024	6.03121	0.68413	0.61431	0.62076	2.3071e-227	0.74865	9.39438	0.80031	0.78513	0.67104	1.16982	1.27807	1.081	1.28202	1.3655	1.13612	0.358424	0.449428	0.18411	0.0511987	0.330654	0.365288	fbp-1 encodes fructose 1,6-bisphosphatase, a gluconeogenic enzyme that catalyzes the hydrolysis of fructose 1,6-bisphosphate to fructose 6-phosphate and inorganic phosphate in a reaction that reverses the third enzymatic step of glycolysis; FBP-1 is orthologous to human FBP1 (OMIM:229700, mutated in FBP deficiency).
EEED8.7b;EEED8.7a	WBGene00004701;WBGene00004701	WBGene00004701	rsp-4	EEED8.7	NA	2	3	1.9673e-16	1.1809	5.63736	1.1374	1.2262	1.0994	1.6196e-06	1.1226	13.8722	0.84923	0.86817	0.66833	0.746641	0.708017	0.607904	0.818255	0.756451	0.638901	-0.289377	-0.402682	-0.646337	0.0514578	-0.446132	0.365288	rsp-4 encodes, along with rsp-5, one of two C. elegans orthologs of the vertebrate SC35 splicing factor and member of the SR protein family of nuclear phosphoproteins that are required for constitutive splicing and influence alternative splicing regulation.
F10C1.7a;F10C1.7e;F10C1.7c	WBGene00002054;WBGene00002054;WBGene00002054	WBGene00002054	ifb-2	F10C1.7	Gender neutral	3	42	0	1.8735	8.58135	1.7344	1.8647	2.056	0	2.6436	7.98711	2.7392	2.8717	2.4518	1.57934	1.54003	1.19251	1.73082	1.64538	1.25331	0.791454	0.718425	0.325748	0.0515722	0.611876	0.365288	ifb-2 encodes an intermediate filament protein; IFB-2 is expressed exclusively in the intestine and functions as a structural component of the intestinal terminal web; within the terminal web, IFB-2 localizes to a discrete substructure known as the endotube.
C06A5.7a;C06A5.7b	WBGene00006823;WBGene00006823	WBGene00006823	unc-94	C06A5.7	Oogenic	2	4	1.3452e-27	1.2003	3.68386	1.1641	1.2377	1.2451	1.6995e-31	1.7245	9.45787	1.8116	1.6102	1.506	1.55622	1.30096	1.20954	1.70549	1.38996	1.27121	0.770185	0.475041	0.346207	0.0516634	0.530478	0.365288	unc-94 encodes two isoforms of tropomodulin; UNC-94 functions synergistically with other actin filament regulators to effect proper sarcomeric actin filament organization and hence, locomotion; UNC-94 is expressed in muscle cells and localizes to the ends of actin thin filaments.
F59B8.2a;F59B8.2b	WBGene00010317;WBGene00010317	WBGene00010317	idh-1	F59B8.2	Gender neutral	2	21	0	0.78374	16.8239	0.84877	0.88566	0.63891	0	0.96087	16.4182	0.90132	1.1678	0.87726	1.06191	1.31856	1.37306	1.16377	1.40877	1.44307	0.218801	0.494432	0.529139	0.0518659	0.414124	0.365288	idh-1 encodes a predicted cytosolic isocitrate dehydrogenase; by homology, IDH-1 is predicted to catalyze the formation of alpha-ketoglutarate from isocitrate.
Y66A7A.6	WBGene00001633	WBGene00001633	gly-8	Y66A7A.6	Gender neutral	1	10	1.1603e-76	0.31782	37.9394	0.3282	0.17834	0.17812	2.8482e-59	0.15946	16.5778	0.15976	0.12298	0.11971	0.486776	0.689582	0.672075	0.533465	0.736755	0.706343	-0.906533	-0.440743	-0.501559	0.0519236	-0.616278	0.365288	gly-8 encodes a predicted transmembrane polypeptide N-acetylgalactosaminyl transferase (ppGaNTase) similar to the essential Drosophila ppGaNTase encoded by Pgant35A; by homology, GLY-8 is predicted to function as a Golgi enzyme that catalyzes transfer of N-acetylgalactosamine to serine and threonine-containing acceptor peptides, thus initiating mucin-type O-glycosylation; as loss of gly-8 activit…
K05G3.3	WBGene00000281	WBGene00000281	cah-3	K05G3.3	Gender neutral	1	6	8.7111e-85	1.1783	3.29314	1.2001	1.2315	1.1533	2.1973e-82	1.4458	6.94467	1.4971	1.3104	1.4597	1.24748	1.06407	1.26567	1.36713	1.13686	1.33021	0.451152	0.185054	0.411651	0.0519825	0.349286	0.365288	cah-3 encodes a putative carbonic anhydrase, closely similar to its paralog CAH-5; cah-3 is expressed in intestine and head (including neurons) of L3 larvae through adults, and its transcription is moderately stimulated by DBL-1 and SMA-2; CAH-3 is bound by CKU-80 in two-hybrid assays, but has no obvious function in mass RNAi assays.
W09C5.8	WBGene00012354	WBGene00012354	NA	W09C5.8	Gender neutral	1	8	1.2863e-187	0.72872	27.357	0.54295	0.88331	0.59182	0	0.8386	15.1217	0.83208	1.0368	0.78524	1.53252	1.17377	1.32682	1.67951	1.25406	1.39448	0.748038	0.326609	0.479723	0.0521264	0.518123	0.365288	W09C5.8 encodes the C. elegans ortholog of the cytochrome c oxidase (COX) subunit IV (COX IV); loss of W09C5.8 activity via RNAi results in a shortened life span, reduced fertility, and defects in mitochondrial respiratory chain function.
F54D8.2	WBGene00006519	WBGene00006519	tag-174	F54D8.2	Gender neutral	1	7	5.9971e-113	0.46284	7.06426	0.47377	0.45217	0.41172	4.7076e-50	0.4757	9.70463	0.50892	0.4757	0.41911	1.07419	1.05204	1.01795	1.17722	1.12401	1.06985	0.235388	0.16865	0.0974127	0.0523787	0.16715	0.365288	NA
T01H3.1	WBGene00006913	WBGene00006913	vha-4	T01H3.1	Gender neutral	1	2	1.7646e-80	0.19537	21.3122	0.1554	0.23287	0.23	5.0625e-44	0.083723	23.0634	0.10091	0.11162	0.15421	0.649356	0.479323	0.670478	0.711639	0.512113	0.704665	-0.490782	-0.965466	-0.50499	0.0524447	-0.653746	0.365288	vha-4 encodes an ortholog of subunit c'' of the membrane-bound (V0) domain of vacuolar proton-translocating ATPase (V-ATPase); VHA-4 is a predicted V-ATPase transmembrane rotor component; VHA-4 is paralogous to the c subunits VHA-1/-2/-3, and is predicted to help carry protons from the cytosol to a-subunits (VHA-5, VHA-6, VHA-7, or UNC-32) for transmembrane export; VHA-4 is required for ovulation…
K02D10.1a;K02D10.1b	WBGene00019301;WBGene00019301	WBGene00019301	NA	K02D10.1	Gender neutral	2	5	1.3987e-34	0.86864	5.009	0.87362	0.85091	0.93667	4.4231e-23	0.84425	8.36649	0.71848	0.75539	0.84425	0.822417	0.887744	0.901331	0.901299	0.948473	0.947289	-0.149922	-0.0763217	-0.0781233	0.0526142	-0.101456	0.365288	NA
K07C5.4	WBGene00010627	WBGene00010627	NA	K07C5.4	Gender neutral	1	26	1.1522e-208	0.78306	6.12215	0.73713	0.78306	0.83315	0	0.52848	13.4114	0.47543	0.61118	0.50606	0.644974	0.780502	0.607406	0.706837	0.833895	0.638377	-0.500551	-0.262062	-0.647521	0.0526264	-0.470044	0.365288	NA
F42C5.8a;F42C5.8b	WBGene00004477;WBGene00004477	WBGene00004477	rps-8	F42C5.8	Gender neutral	2	12	5.3714e-297	2.2774	14.6162	2.6147	2.2433	1.9527	4.674e-303	1.2912	8.08068	1.1971	1.4004	1.3533	0.457835	0.624259	0.69304	0.501748	0.666963	0.728378	-0.994966	-0.58432	-0.457241	0.0526622	-0.678843	0.365288	rps-8 encodes a small ribosomal subunit S8 protein; by homology, RPS-8 is predicted to function in protein biosynthesis; in C. elegans, RPS-8 activity is required for germline development and the overall health of the animal.
F22B7.10	WBGene00001078	WBGene00001078	dpy-19	F22B7.10	Oogenic	1	4	2.7533e-79	0.045774	6.02267	0.049673	0.046184	0.044113	1.6382e-11	0.16437	13.1568	NA	0.11968	0.099307	NA	2.59137	2.2512	NA	2.76865	2.36598	NA	1.46918	1.24244	0.0531096	1.35581	0.367493	dpy-19 encodes a C-mannosyltransferase; DPY-19 is required for mannosylation of the surface receptors MIG-21 and UNC-5, and for correct polarization and migration of the neuroblasts QL and QR.
Y53F4B.31	WBGene00001776	WBGene00001776	gst-28	Y53F4B.31	NA	1	9	7.149e-31	0.29805	36.0538	0.25693	0.49263	0.29805	2.7202e-54	0.70517	17.7057	0.52258	0.67819	0.74695	2.03394	1.37667	2.50612	2.22902	1.47085	2.63391	1.15641	0.556648	1.3972	0.053488	1.03675	0.368501	NA
F32A5.2b;F32A5.2a	WBGene00017968;WBGene00017968	WBGene00017968	skpo-3	F32A5.2	Gender neutral	2	9	2.2919e-54	0.40512	23.6018	0.50947	0.33595	0.5361	7.4257e-23	2.5288	26.1429	0.79534	1.1868	1.3658	1.56111	3.53267	2.54766	1.71085	3.77433	2.67756	0.77471	1.91622	1.42092	0.0535151	1.37062	0.368501	NA
Y48G1C.2a;Y48G1C.2b	WBGene00000812;WBGene00000812	WBGene00000812	csk-1	Y48G1C.2	Gender neutral	2	3	1.2273e-29	3.4227	95.9263	0.47625	0.3623	1.9736	1.1937e-08	0.30805	18.494	0.40074	0.30805	NA	0.841449	0.850262	NA	0.922156	0.908427	NA	-0.116917	-0.138557	NA	0.0537968	-0.127737	0.368604	csk-1 encodes an ortholog of C-terminal Src kinase (Csk) that probably inhibits SRC-like tyrosine kinases in pharyngeal muscle cells; the C-terminal tyrosines of the SRC-like kinases SRC-2/KIN-22 and SRC-1 are evolutionarily conserved, and phosphorylated by CSK-1, which inhibits SRC-2/KIN-22 and SRC-1 in vivo; csk-1 is co-expressed with src-2/kin-22 and src-1 in pharyngeal procorpus and metacorpu…
F10F2.2	WBGene00008654	WBGene00008654	NA	F10F2.2	Gender neutral	1	16	3.6024e-68	0.47249	32.2483	0.42591	0.6098	0.32163	8.6331e-86	0.69558	30.3036	0.47612	0.79711	0.49919	1.11789	1.30717	1.55206	1.22511	1.39659	1.6312	0.292912	0.481906	0.705934	0.0538125	0.493584	0.368604	NA
Y60A3A.18	WBGene00004810	WBGene00004810	skr-4	Y60A3A.18	Gender neutral	1	4	1.9079e-18	1.4026	9.13774	1.1404	1.0354	0.95031	4.5451e-20	1.2563	7.66041	1.2035	1.3941	1.2563	1.05533	1.34644	1.32199	1.15655	1.43854	1.3894	0.209832	0.524609	0.474458	0.0540059	0.402966	0.368604	The skr-4 gene encodes a homolog of Skp1 in S. cerevisiae that has no known function in vivo, since skr-4(RNAi) animals are at least superficially normal.
C25G4.10a;T04A11.3	WBGene00007736;WBGene00011418	WBGene00007736;WBGene00011418	igdb-2;igdb-1	C25G4.10;T04A11.3	;Oogenic	2	8	4.1981e-21	0.57081	28.7948	0.70451	0.3866	0.57344	3.5683e-25	0.60447	29.507	0.45303	0.26181	0.47402	0.643043	0.677212	0.826625	0.70472	0.723539	0.868774	-0.504878	-0.466858	-0.202947	0.0540694	-0.391561	0.368604	NA
F43G6.9	WBGene00009661	WBGene00009661	patr-1	F43G6.9	Oogenic	1	5	8.9424e-35	0.39264	82.5288	0.2855	0.6077	1.6026	6.2679e-16	8.2714	57.3643	4.9193	12.762	5.361	17.2305	21.0005	3.34519	18.8831	22.4371	3.51576	4.23903	4.48781	1.81384	0.0541798	3.51356	0.368604	patr-1 encodes the C. elegans ortholog of the Saccharomyces cerevisiae decapping activator Pat1p; patr-1 is involved in decapping-mediated mRNA decay and is required for proper recruitment of several components of P-bodies, cytoplasmic mRNA processing bodies; in C. elegans, patr-1 is an essential gene, required for embryonic and larval development, as well as wild-type brood sizes; PATR-1 localiz…
M01A10.3	WBGene00019693	WBGene00019693	ostd-1	M01A10.3	Gender neutral	1	4	9.6111e-151	0.10878	28.1422	0.11347	0.09525	0.16259	2.0264e-56	0.072706	47.0103	0.058343	0.057877	0.12305	0.514171	0.607633	0.756812	0.563488	0.6492	0.795401	-0.827544	-0.623266	-0.330247	0.0543213	-0.593685	0.368683	NA
Y17G7B.5a	WBGene00003154	WBGene00003154	mcm-2	Y17G7B.5	Oogenic	1	7	8.2199e-19	0.99015	14.2528	0.99015	0.88895	1.1751	1.0987e-58	0.34864	22.1587	0.38343	0.52386	0.34864	0.387244	0.589302	0.29669	0.424387	0.629615	0.311817	-1.23655	-0.667458	-1.68123	0.0553139	-1.19508	0.370467	NA
T21C9.6	WBGene00011893	WBGene00011893	NA	T21C9.6	Gender neutral	1	11	1.1665e-34	0.35775	2.98267	0.3376	0.35775	0.35225	4.7621e-33	0.18585	34.3832	0.13677	0.12764	0.23004	0.405124	0.356785	0.653059	0.443982	0.381193	0.686358	-1.17143	-1.39141	-0.542968	0.0553372	-1.03527	0.370467	NA
C08B6.8a	WBGene00007429	WBGene00007429	NA	C08B6.8	Gender neutral	1	5	1.6288e-51	0.48686	14.3227	0.48686	0.5778	0.43639	5.7968e-24	0.60884	26.7394	0.53552	0.83288	0.54082	1.09995	1.44147	1.2393	1.20545	1.54008	1.30249	0.269569	0.623002	0.381278	0.0553749	0.424616	0.370467	NA
C43E11.11	WBGene00016608	WBGene00016608	cogc-5	C43E11.11	Gender neutral	1	6	8.8807e-55	0.30103	35.2495	0.51043	0.25214	0.34838	5.2615e-13	0.26463	27.0809	0.36294	NA	0.24628	0.711048	NA	0.706929	0.779247	NA	0.742975	-0.359846	NA	-0.428615	0.055385	-0.394231	0.370467	cogc-5 encodes an ortholog of mammalian COG-5, a subunit of lobe B of the conserved oligomeric Golgi complex (COGC); COGC-5 is also orthologous to Drosophila FOUR WAY STOP (required for fly spermatogenesis); COGC-5 is weakly required for normal gonadal distal tip cell migration, a process that also requires seven other orthologs of COGC subunits; like other lobe B subunits in both C. elegans and …
T07A9.11	WBGene00004493	WBGene00004493	rps-24	T07A9.11	Gender neutral	1	4	1.2689e-18	2.0865	2.88454	1.9715	2.0117	2.0865	5.5698e-58	0.85654	40.4316	0.40222	0.84046	0.97257	0.204017	0.417786	0.466125	0.223586	0.446366	0.489892	-2.1611	-1.1637	-1.02946	0.0554952	-1.45142	0.370467	rps-24 encodes a small ribosomal subunit S24 protein; by homology, RPS-24 is predicted to function in protein biosynthesis; in C. elegans, RPS-24 activity is required for germline development and the overall health of the animal.
F55B12.4	WBGene00010089	WBGene00010089	hpo-31	F55B12.4	NA	1	3	4.9653e-08	0.6176	8.21952	0.58774	0.51531	0.50783	1.4153e-18	1.1062	40.408	1.6089	0.81336	0.87106	2.73743	1.57839	1.71526	3	1.68636	1.80272	1.58496	0.753917	0.850174	0.0558927	1.06302	0.370467	NA
Y82E9BR.18	WBGene00022350	WBGene00022350	NA	Y82E9BR.18	Gender neutral	1	9	6.9931e-59	0.64124	22.111	0.39241	0.38098	0.55613	3.2826e-123	0.85579	24.4583	0.43339	0.56424	0.71198	1.10443	1.48102	1.28024	1.21036	1.58234	1.34552	0.27544	0.662057	0.428162	0.0559248	0.455219	0.370467	NA
Y17G7B.7	WBGene00006601	WBGene00006601	tpi-1	Y17G7B.7	Gender neutral	1	14	4.3908e-212	1.0796	3.58159	1.0796	1.0176	1.0867	3.4889e-249	1.2539	12.5854	1.12	1.1587	1.4049	1.03742	1.13866	1.29281	1.13693	1.21655	1.35873	0.185137	0.2828	0.442261	0.0559345	0.303399	0.370467	tpi-1 encodes a putative triosephosphate isomerase orthologous to human TPI1 (OMIM:190450, mutated in TPI deficiency) and Drosophila WASTED AWAY; loss of tpi-1 activity via RNAi results in increased resistance to exogenous oxidants and shortening of natural adult lifespan, both presumably due to alterations in the redox state of cells.
F33D4.5	WBGene00017997	WBGene00017997	mrpl-1	F33D4.5	Gender neutral	1	6	3.0443e-35	1.6091	18.9871	1.6905	NA	1.2903	1.1177e-50	1.2895	20.4455	1.1625	0.79506	0.87581	0.687666	NA	0.678765	0.753624	NA	0.713374	-0.408084	NA	-0.487269	0.056157	-0.447677	0.370467	NA
ZK1058.9b;ZK1058.9a	WBGene00014207;WBGene00014207	WBGene00014207	NA	ZK1058.9	Gender neutral	2	4	6.0736e-11	2.8921	10.2647	3.3089	2.792	2.7743	1.4909e-77	2.3902	1.839	2.4142	2.3272	2.3664	0.729608	0.833524	0.852972	0.799588	0.890544	0.896464	-0.322671	-0.167241	-0.157683	0.0562392	-0.215865	0.370467	NA
D2096.2a	WBGene00017070	WBGene00017070	praf-3	D2096.2	Oogenic	1	6	3.2392e-39	0.14144	54.7985	0.31647	0.14144	0.1243	1.6414e-20	0.10961	43.4832	0.14652	0.099967	0.05823	0.462982	0.70678	0.468463	0.507389	0.75513	0.49235	-0.978836	-0.405203	-1.02224	0.0563143	-0.802094	0.370467	NA
F56A8.6	WBGene00000774	WBGene00000774	cpf-2	F56A8.6	Gender neutral	1	6	1.0535e-26	1.6885	5.6086	1.7164	1.539	1.6706	3.8357e-20	1.9042	11.2412	1.9144	1.5565	1.8941	1.11536	1.01137	1.13378	1.22234	1.08056	1.19159	0.289642	0.111776	0.252893	0.0565893	0.218104	0.370467	NA
R07E3.1a;R07E3.1b	WBGene00011102;WBGene00011102	WBGene00011102	NA	R07E3.1	Gender neutral	2	5	8.4014e-19	0.14199	35.3316	0.10285	0.12082	0.19602	1.5165e-21	0.19036	18.8517	0.16008	0.20536	0.235	1.55644	1.69972	1.19886	1.70573	1.81599	1.25999	0.770387	0.860759	0.333407	0.0566242	0.654851	0.370467	NA
T10F2.1b;T10F2.1a	WBGene00001744;WBGene00001744	WBGene00001744	gars-1	T10F2.1	Gender neutral	2	22	0	0.66013	2.55702	0.66013	0.67655	0.64281	0	0.43682	17.597	0.40779	0.53122	0.38744	0.617742	0.78519	0.602729	0.676993	0.838903	0.633461	-0.562788	-0.253424	-0.658672	0.0566542	-0.491628	0.370467	grs-1 encodes a member of the glycyl-tRNA synthetase family that affects embryonic viability and spindle maintenance during anaphase.
Y6B3A.1a	WBGene00012386	WBGene00012386	agef-1	Y6B3A.1	Gender neutral	1	17	3.0634e-91	0.25729	29.8322	0.2791	0.15929	0.28959	6.4855e-76	0.26033	29.1011	0.25935	0.15522	0.28184	0.929237	0.974449	0.973238	1.01836	1.04111	1.02286	0.0262538	0.058122	0.0326119	0.0570686	0.0389959	0.370467	agef-1 encodes a putative ARF guanine nucleotide exchange factor orthologous to human ARFGEF1 (OMIM:604141) and ARFGEF2 (OMIM:605371); agef-1(RNAi) inhibits CAV-1 body formation in oocytes more severely than arf-1 disruption alone, indicating that activation of both ARF-1 and ARF-3 by AGEF-1 may be required for transport of caveolin from Golgi to CAV-1 bodies during oogenesis; more generally, AGE…
C16C2.2b;C16C2.2a	WBGene00001145;WBGene00001145	WBGene00001145	eat-16	C16C2.2	Oogenic	2	5	5.5989e-43	0.60453	55.9237	0.68355	0.51843	1.4429	1.6206e-15	0.13972	31.9705	0.11847	NA	0.18768	0.173316	NA	0.130071	0.189939	NA	0.136704	-2.39639	NA	-2.87088	0.0571938	-2.63363	0.370467	The eat-16 gene encodes an RGS protein that affects movement, pharyngeal pumping, egg laying, and synaptic transmission; it genetically interacts with the egl-30 and goa-1 signaling pathways, and is expressed in excitable cells and in the spermatheca.
Y110A7A.18	WBGene00004094	WBGene00004094	ppw-2	Y110A7A.18	Gender neutral	1	15	1.6517e-50	0.57512	9.28392	0.59943	0.56042	0.49775	3.2622e-98	0.32481	9.74254	0.34736	0.32481	0.39271	0.579484	0.579583	0.78897	0.635065	0.619232	0.829199	-0.655024	-0.691449	-0.27021	0.057214	-0.538894	0.370467	NA
Y54F10AM.8	WBGene00021852	WBGene00021852	NA	Y54F10AM.8	Gender neutral	1	10	1.8861e-53	0.42998	5.32269	0.41139	0.45545	0.42272	8.6859e-60	0.45159	7.66903	0.40397	0.45894	0.46604	0.981964	1.00766	1.10248	1.07615	1.0766	1.15869	0.105877	0.106476	0.212499	0.0573	0.141617	0.370467	NA
Y75B8A.7	WBGene00013544	WBGene00013544	NA	Y75B8A.7	Gender neutral	1	9	8.9537e-51	1.7106	7.00904	1.5822	1.7423	1.8174	8.0377e-117	1.0631	14.1767	1.0278	1.0631	0.80999	0.649602	0.61017	0.445686	0.711908	0.651911	0.468411	-0.490237	-0.617253	-1.09415	0.0573964	-0.733881	0.370467	NA
T05C12.7	WBGene00000377	WBGene00000377	cct-1	T05C12.7	Gender neutral	1	27	0	0.67755	2.88609	0.69709	0.68519	0.65873	0	0.57696	4.53462	0.54564	0.59724	0.57696	0.78274	0.871641	0.875867	0.857816	0.931269	0.920527	-0.22126	-0.10273	-0.119469	0.0574232	-0.14782	0.370467	cct-1 encodes a putative alpha subunit of the eukaryotic cytosolic ('T complex') chaperonin, orthologous to human TCP1 (OMIM:186980), and required for normal pronuclear-centrosome rotation, positioning of the mitotic spindle, meiosis, and distal tip cell migration; CCT-1 is also required to repress SKN-1-dependent transcription of gst-4, and for fertility and viability; CCT-1 is expressed in larv…
F32A5.3	WBGene00017969	WBGene00017969	NA	F32A5.3	Gender neutral	1	8	1.1425e-81	0.14178	10.7286	0.14386	0.13973	0.16964	8.0845e-17	0.14695	8.26066	0.1963	0.16763	0.19115	1.36452	1.19967	1.1268	1.4954	1.28174	1.18425	0.58053	0.358102	0.243976	0.0574747	0.394203	0.370467	NA
VW06B3R.1a;VW06B3R.1b	WBGene00012158;WBGene00012158	WBGene00012158	ucr-2.1	VW06B3R.1	Gender neutral	2	12	0	1.2272	4.18236	1.1871	1.2777	1.1919	0	1.363	4.95904	1.363	1.3697	1.2524	1.14818	1.072	1.05076	1.2583	1.14534	1.10434	0.33148	0.195774	0.14318	0.057614	0.223478	0.370467	NA
C34D4.14c;C34D4.14h;C34D4.14d;C34D4.14e;C34D4.14b;C34D4.14g;C34D4.14a;C34D4.14f	WBGene00016405;WBGene00016405;WBGene00016405;WBGene00016405;WBGene00016405;WBGene00016405;WBGene00016405;WBGene00016405	WBGene00016405	hecd-1	C34D4.14	Gender neutral	8	31	2.2901e-133	0.2596	7.76355	0.28271	0.2596	0.24224	1.0099e-141	0.35713	11.8271	0.3425	0.3144	0.39611	1.21149	1.21109	1.6352	1.32769	1.29394	1.71857	0.408917	0.371774	0.781211	0.0576509	0.520634	0.370467	NA
C05D11.3	WBGene00006515	WBGene00006515	txdc-9	C05D11.3	Gender neutral	1	9	1.5917e-78	0.6263	14.3643	0.60602	0.59232	0.76125	6.0994e-77	0.53082	16.8174	0.46976	0.36052	0.50359	0.775156	0.608657	0.66153	0.849505	0.650295	0.695261	-0.235306	-0.620834	-0.524373	0.057909	-0.460171	0.370467	txdc-9 encodes a thioredoxin domain-containing protein orthologous to human TXNDC9 and ENSG00000145268; in one-cell embryos, txdc-9 is required for normal nuclear-centrosome rotation, male pronuclear migration, cytokinesis, and mitotic spindles, and for normally long astral microtubules; in early embryos, txdc-9 is also required for normally rapid microtubule elongation; txdc-9 is expressed in la…
M153.1	WBGene00010924	WBGene00010924	NA	M153.1	NA	1	10	4.6911e-75	0.54479	15.5766	0.64737	0.56017	0.47287	9.6784e-60	0.40431	3.78771	0.40431	0.41409	0.3843	0.624542	0.739222	0.812697	0.684445	0.789791	0.854135	-0.546993	-0.340457	-0.227463	0.0579132	-0.371638	0.370467	NA
Y37D8A.2	WBGene00012544	WBGene00012544	NA	Y37D8A.2	Gender neutral	1	18	2.9708e-228	1.0037	3.41731	0.99249	1.0046	1.0579	5.2361e-65	1.189	4.48749	1.2442	1.189	1.1374	1.25361	1.18356	1.07515	1.37385	1.26452	1.12997	0.45823	0.338591	0.176284	0.0579794	0.324368	0.370467	NA
C14F11.5a;C14F11.5b	WBGene00002024;WBGene00002024	WBGene00002024	hsp-43	C14F11.5	Gender neutral	2	7	1.3824e-14	5.5694	4.27103	5.3555	5.5694	5.8318	4.0523e-13	12.576	35.3672	11.689	17.788	8.939	2.18262	3.19388	1.5328	2.39196	3.41237	1.61096	1.25819	1.77077	0.68792	0.058209	1.23896	0.370908	hsp-43 encodes a member of the hsp20 family.
Y55F3AM.3c;Y55F3AM.3a	WBGene00021921;WBGene00021921	WBGene00021921	NA	Y55F3AM.3	Gender neutral	2	5	3.3733e-39	0.79329	26.7236	1.3471	0.77596	1.087	9.1439e-38	1.6149	6.01226	1.6863	1.4978	1.5683	1.2518	1.93025	1.44278	1.37187	2.0623	1.51634	0.45614	1.04425	0.600597	0.0583098	0.70033	0.370908	NA
Y71F9AL.17	WBGene00022119	WBGene00022119	copa-1	Y71F9AL.17	Gender neutral	1	36	0	0.20385	12.3179	0.21823	0.2135	0.17305	1.0375e-275	0.24224	20.4431	0.3293	0.24515	0.22693	1.50896	1.14824	1.31136	1.65369	1.22679	1.37822	0.725689	0.294892	0.462806	0.0586792	0.494462	0.372423	Y71F9AL.17 encodes an alpha subunit of the coatomer (COPI) complex; in mass RNAi assays, Y71F9AL.17 is required for embryonic viability, fertility, normal locomotion, and normally rapid growth.
C12C8.2a	WBGene00007533	WBGene00007533	cbl-1	C12C8.2	Spermatogenic	1	8	4.3589e-100	1.0627	4.50882	1.0627	1.0327	0.97219	1.2116e-42	0.41828	31.1177	0.40398	0.37914	0.64772	0.380145	0.367135	0.666248	0.416606	0.39225	0.70022	-1.26324	-1.35016	-0.514121	0.0591137	-1.04251	0.374003	cbl-1 encodes a putative cystathionine gamma-lyase orthologous to human CTH (OMIM:607657, mutated in cystathioninuria), and paralogous to CTH-1 and CTH-2; CBL-1, unlike its paralog CTH-2, does not inhibit DHC-1 in vivo.
F01F1.9	WBGene00017163	WBGene00017163	dnpp-1	F01F1.9	Gender neutral	1	16	0	0.66295	3.29463	0.67307	0.65487	0.69916	0	0.30906	37.3862	0.16481	0.29753	0.36896	0.244863	0.454334	0.527719	0.268349	0.485415	0.554627	-1.89782	-1.04271	-0.850411	0.0591919	-1.26365	0.374003	NA
F25B4.6	WBGene00017769	WBGene00017769	hmgs-1	F25B4.6	Gender neutral	1	6	1.0709e-189	0.26179	19.5773	0.35916	0.28759	0.24403	6.1408e-41	0.40642	0.555362	0.40642	0.41046	0.41024	1.13158	1.42724	1.6811	1.24012	1.52488	1.76682	0.31048	0.608691	0.821157	0.0594338	0.58011	0.374697	F25B4.6 is orthologous to the human gene 3-HYDROXY-3-METHYLGLUTARYL COA SYNTHASE (HMGCS2; OMIM:600234), which when mutated leads to disease.
ZC247.1	WBGene00013859	WBGene00013859	NA	ZC247.1	Gender neutral	1	15	1.463e-198	1.5482	9.19132	1.7768	1.6679	1.4787	1.7337e-212	1.1941	3.80508	1.1506	1.2243	1.2345	0.647569	0.734037	0.834855	0.70968	0.784251	0.877423	-0.494759	-0.350612	-0.188655	0.0599444	-0.344676	0.375511	NA
B0432.2	WBGene00015184	WBGene00015184	djr-1.1	B0432.2	Gender neutral	1	6	2.1264e-24	1.3526	8.3971	1.3029	1.4713	1.257	1.0247e-16	1.7022	9.74338	1.6961	1.6712	1.9839	1.30179	1.13587	1.57828	1.42665	1.21357	1.65876	0.51263	0.279256	0.730102	0.0599757	0.50733	0.375511	djr-1.1 encodes a glyoxylase orthologous to human DJ-1 (OMIM:602533, mutated in early-onset Parkinson disease); DJR-1.1 is required for resistance to rotenone, a mitochondrial complex I inhibitor that mimics Parkinson disease (PD); djr-1.1(RNAi) animals are partly rescued from PD-like sensitivity by D-beta-hydroxybutyrate or tauroursodeoxycholic acid, and fully rescued by both; by orthology with …
F58H1.1	WBGene00010284	WBGene00010284	aman-2	F58H1.1	Gender neutral	1	12	1.5562e-55	0.19706	5.13757	0.20204	0.18424	0.20127	1.3227e-25	1.8766	36.6936	0.55426	0.26137	0.54454	2.74332	1.41864	2.70552	3.00644	1.51569	2.84347	1.58806	0.59997	1.50765	0.0602262	1.23189	0.375511	aman-2 encodes an alpha-mannosidase II, homologous to human MAN2A1 (OMIM:154582) and MAN2A2, that is required for normal N-glycan structures and predicted to act in the Golgi; AMAN-2 is predicted to mature glycoproteins by removing mannose residues from their N-linked oligosaccharides; translational fusions of AMAN-2 with GFP are subcellularly localized in a pattern consistent with Golgi function…
F45F2.9b;F45F2.9a	WBGene00018481;WBGene00018481	WBGene00018481	NA	F45F2.9	Gender neutral	2	4	9.9533e-64	1.0505	39.9059	NA	0.58252	1.0405	4.8735e-09	0.9319	30.6338	0.8031	0.72032	1.2463	NA	1.23656	1.19779	NA	1.32115	1.25886	NA	0.401794	0.332122	0.0602549	0.366958	0.375511	NA
F17C11.10	WBGene00008921	WBGene00008921	NA	F17C11.10	Oogenic	1	5	8.3136e-11	0.73349	4.1373	0.78136	0.79379	0.73349	8.2831e-15	0.30178	17.6343	NA	0.30509	0.23744	NA	0.384346	0.323713	NA	0.410638	0.340218	NA	-1.28406	-1.55547	0.0606651	-1.41976	0.375511	NA
F13H6.3	WBGene00017431	WBGene00017431	NA	F13H6.3	Oogenic	1	12	2.3424e-123	0.28795	25.0148	0.20471	0.33138	0.32734	2.9347e-70	0.5092	51.6567	0.29589	0.56209	0.89983	1.44541	1.69621	2.74892	1.58405	1.81224	2.88908	0.663615	0.857778	1.53061	0.0606689	1.01733	0.375511	NA
Y39A1A.15c;Y39A1A.15b;Y39A1A.15a	WBGene00000566;WBGene00000566;WBGene00000566	WBGene00000566	cnt-2	Y39A1A.15	Oogenic	3	3	1.661e-08	3.7468	1.74507	2.4407	NA	2.3812	1.2809e-07	0.63835	17.5987	0.58616	NA	0.75278	0.240161	NA	0.316135	0.263196	NA	0.332254	-1.92579	NA	-1.58964	0.0606901	-1.75772	0.375511	cnt-2 encodes an Arf GTPase-activating protein (GAP) of the AGAP family; cnt-2 is required for asymmetric cell divisions; genetic analyses suggest that cnt-2 influences asymmetric cell divisions through regulation of receptor-mediated endocytosis and regulation of actomyosin dynamics at the cell cortex.
ZC410.5a;ZC410.5b	WBGene00013882;WBGene00013882	WBGene00013882	NA	ZC410.5	Spermatogenic	2	8	4.5728e-52	1.8466	27.6872	1.761	1.3239	2.3189	3.1354e-25	3.3728	14.7625	3.167	4.2687	3.8021	1.79841	3.22434	1.63961	1.9709	3.44491	1.72322	0.978858	1.78447	0.785103	0.060875	1.18281	0.375511	NA
F57B9.6a	WBGene00002083	WBGene00002083	inf-1	F57B9.6	Gender neutral	1	18	7.8092e-256	1.1415	9.05115	1.1297	1.1969	0.99952	2.6361e-227	0.71436	10.72	0.64445	0.6781	0.78865	0.570461	0.566547	0.789029	0.625177	0.605303	0.82926	-0.677664	-0.724269	-0.270103	0.060928	-0.557345	0.375511	inf-1 encodes a protein with high similarity to eukaryotic initiation factor 4A.
T04A8.7a;T04A8.7b	WBGene00011409;WBGene00011409	WBGene00011409	NA	T04A8.7	NA	2	28	2.5678e-287	0.37849	4.43575	0.37383	0.38617	0.35356	1.0643e-101	0.50452	10.4662	0.49389	0.4242	0.52171	1.32116	1.09848	1.47559	1.44788	1.17363	1.55083	0.533943	0.230972	0.63304	0.0612357	0.465985	0.375511	T04A8.7 is orthologous to human GLUCOSIDASE, ACID BETA (GBA; OMIM:606463), which when mutated leads to Gaucher disease.
R119.3	WBGene00020089	WBGene00020089	NA	R119.3	NA	1	3	3.279e-49	1.285	3.33057	0.65475	NA	0.62462	1.9221e-24	0.39111	3.94963	0.4222	NA	0.44646	0.644826	NA	0.714771	0.706675	NA	0.751216	-0.500882	NA	-0.412701	0.0612585	-0.456791	0.375511	NA
C06G3.9	WBGene00015555	WBGene00015555	ufl-1	C06G3.9	NA	1	11	3.8372e-52	0.29956	20.0442	0.32605	0.3506	0.23499	5.0362e-45	0.11592	16.1157	0.16674	0.22471	0.17861	0.511394	0.64093	0.760075	0.560444	0.684775	0.79883	-0.835357	-0.546298	-0.324039	0.0615854	-0.568565	0.375511	NA
C08H9.2a;C08H9.2b	WBGene00007463;WBGene00007463	WBGene00007463	vgln-1	C08H9.2	Gender neutral	2	59	0	1.2188	6.33814	1.172	1.2188	1.3252	0	0.90455	7.70316	0.86415	1.0032	0.90682	0.737329	0.823105	0.684289	0.80805	0.879412	0.71918	-0.307483	-0.185389	-0.475575	0.0616859	-0.322816	0.375511	NA
R07B1.4	WBGene00001784	WBGene00001784	gst-36	R07B1.4	Gender neutral	1	16	1.7498e-126	0.5594	8.07205	0.60898	0.52054	0.54888	1.0495e-184	0.60938	13.2032	0.68182	0.53792	0.68427	1.11961	1.03339	1.24667	1.227	1.10408	1.31023	0.295132	0.142846	0.389822	0.0617428	0.275933	0.375511	NA
Y71H2AR.1	WBGene00022188	WBGene00022188	NA	Y71H2AR.1	Gender neutral	1	4	6.5951e-68	0.82139	8.55486	0.759	0.78699	0.89089	1.0348e-99	0.5636	17.2631	NA	0.40819	0.5217	NA	0.518672	0.585594	NA	0.554154	0.615453	NA	-0.851641	-0.70028	0.0618949	-0.77596	0.375511	NA
F10B5.1	WBGene00004421	WBGene00004421	rpl-10	F10B5.1	Gender neutral	1	11	1.1903e-84	0.38771	7.34787	0.37548	0.39518	0.43348	3.5347e-108	0.42915	8.15064	0.42344	0.49859	0.46099	1.12773	1.26168	1.06346	1.2359	1.34799	1.11769	0.305557	0.430807	0.160517	0.0619632	0.298961	0.375511	rpl-10 encodes a large ribosomal subunit L10 protein required in mass RNAi assays for embryonic viability, fertility, normally rapid growth, and normal body coloration; the rpl-10 transcription unit has a nonsense transcript that is up-regulated in vivo by smg[-] mutations, indicating that rpl-10 is a natural substrate for SMG-mediated nonsense suppresssion; several other natural mRNA substrates …
F41G4.2a;F41G4.2b	WBGene00000294;WBGene00000294	WBGene00000294	cas-1	F41G4.2	Gender neutral	2	6	1.2605e-39	0.99242	24.45	1.227	0.77882	1.2487	1.8441e-32	1.4545	12.8596	1.6131	1.2446	1.4545	1.31467	1.59806	1.16481	1.44077	1.70738	1.2242	0.526836	0.771784	0.291844	0.0620182	0.530154	0.375511	cas-1 encodes the C. elegans homologue of the adenylyl cyclase-associated protein 1 (CAP1); as loss of cas-1 activity via large-scale RNAi screens results in no obvious defects, the precise role of cas-1 in C. elegans development and/or behavior is not yet known.
Y71H2AM.23	WBGene00007000	WBGene00007000	tufm-1	Y71H2AM.23	Gender neutral	1	26	4.7368e-219	1.1922	6.10871	1.2169	1.1648	1.3131	1.4228e-137	0.81106	7.89492	0.82309	0.89448	0.76406	0.676383	0.767926	0.581875	0.741258	0.820458	0.611544	-0.431953	-0.285498	-0.709472	0.062032	-0.475641	0.375511	NA
F37C12.7	WBGene00018152	WBGene00018152	acs-4	F37C12.7	Gender neutral	1	21	3.4705e-102	0.2697	28.7088	0.25396	0.27588	0.42145	4.3091e-96	0.52271	15.8942	0.36248	0.46489	0.49674	1.42731	1.68512	1.17865	1.56421	1.80039	1.23874	0.645436	0.848312	0.308877	0.0622106	0.600875	0.375511	NA
C44H4.3	WBGene00006366	WBGene00006366	sym-1	C44H4.3	NA	1	9	2.2769e-69	0.48492	13.1482	0.56807	0.45614	0.45537	6.6614e-64	0.26098	33.5177	0.31283	0.15363	0.26673	0.550689	0.336804	0.585743	0.603508	0.359845	0.61561	-0.728554	-1.47455	-0.699912	0.0623181	-0.967673	0.375511	sym-1 encodes a protein containing 15 contiguous leucine-rich repeats (LRRs) that functionally overlaps with sym-5 and interacts with mec-8 with respect to embryonic viability and attachment of body muscle to the extracellular cuticle; expression begins at the time of embryonic elongation and SYM-1 is secreted from the apical hypodermal surface of the embryo; microarray analyses indicate that sym…
C23H3.4b;C23H3.4a	WBGene00016020;WBGene00016020	WBGene00016020	sptl-1	C23H3.4	Gender neutral	2	9	8.0102e-76	0.14659	11.6824	0.15593	0.13626	0.1238	9.0386e-73	0.11401	14.9834	0.17969	0.24276	0.20933	1.15238	1.78159	1.69087	1.26291	1.90347	1.77709	0.336747	0.928632	0.829515	0.0623425	0.698298	0.375511	sptl-1 encodes a putative serine palmitoyltransferase required for normal embryonic and larval developement, locomotion, and speed of growth.
ZK84.1	WBGene00022649	WBGene00022649	NA	ZK84.1	NA	1	3	2.9267e-23	0.91394	5.22619	0.91394	0.95899	0.86369	4.3217e-25	1.2637	10.1518	1.2843	1.0491	1.1515	1.40523	1.09396	1.33323	1.54002	1.1688	1.40121	0.622946	0.225028	0.486676	0.0624876	0.444883	0.375588	NA
H06H21.3	WBGene00019162	WBGene00019162	eif-1.A	H06H21.3	Gender neutral	1	3	1.0971e-56	0.4112	30.4576	0.43882	0.31153	0.24029	1.2958e-35	0.6647	28.7557	0.85763	0.6647	1.177	1.9544	2.13366	4.89825	2.14186	2.27962	5.148	1.09886	1.1888	2.36401	0.0626636	1.55056	0.375849	eif-1.A encodes a homolog of eukaryotic translation initiation factor 1A; eif-1.A is widely expressed and, by homology, is predicted to function in translation initiation.
F39B2.3	WBGene00009554	WBGene00009554	NA	F39B2.3	Gender neutral	1	7	2.8478e-27	2.2596	21.9644	2.6676	2.1385	1.7147	1.6179e-25	1.1855	11.9781	1.229	1.0052	1.2616	0.460714	0.470049	0.735756	0.504903	0.502204	0.773271	-0.985922	-0.993653	-0.370954	0.0628561	-0.78351	0.376173	F39B2.3 encodes an NADH quinone oxidoreductase.
Y48E1A.1a	WBGene00012999	WBGene00012999	rpoa-1	Y48E1A.1	Gender neutral	1	16	4.5503e-171	0.32996	31.5077	0.32996	0.2127	0.18611	1.3957e-162	0.29757	18.1081	0.34483	0.29069	0.23924	1.04507	1.36667	1.28548	1.1453	1.46016	1.35102	0.19573	0.546125	0.43405	0.0629827	0.391968	0.376173	NA
W03F9.1	WBGene00020999	WBGene00020999	NA	W03F9.1	Gender neutral	1	11	4.8912e-155	1.4759	10.7022	1.5262	1.551	1.2708	1.7478e-102	0.59985	26.0862	0.55825	0.55352	0.85155	0.365778	0.356879	0.67009	0.400861	0.381293	0.704257	-1.31883	-1.39103	-0.505827	0.0634967	-1.07189	0.378446	NA
F58F12.1	WBGene00019061	WBGene00019061	NA	F58F12.1	Gender neutral	1	4	1.0177e-30	1.4565	46.7232	0.8126	1.5938	0.706	2.3502e-15	1.7403	13.3533	1.6483	2.0464	1.6252	2.02843	1.28398	2.30198	2.22298	1.37181	2.41936	1.1525	0.456081	1.27462	0.0637167	0.961067	0.378515	F58F12.1 encodes the delta subunit of the soluble, catalytic F1 portion of ATP synthase (mitochondrial respiratory chain [MRC] complex V); RNAi experiments indicate that F58F12.1 activity is essential for embryonic and larval development, as well as for reproduction and normal rates of growth and development.
T17H7.1	WBGene00020550	WBGene00020550	NA	T17H7.1	NA	1	4	8.4999e-10	0.81514	30.2133	NA	0.98476	0.63806	4.8117e-129	0.23212	8.33209	0.22078	0.23212	0.19678	NA	0.235712	0.308404	NA	0.251837	0.324129	NA	-1.98944	-1.62536	0.0639038	-1.8074	0.378515	NA
Y48G8AL.5a;Y48G8AL.5b	WBGene00021686;WBGene00021686	WBGene00021686	NA	Y48G8AL.5	Gender neutral	2	20	2.8532e-101	0.7834	9.06577	0.74375	0.73533	0.86185	5.953e-150	0.61302	16.3834	0.49608	0.60229	0.6913	0.666998	0.819074	0.802112	0.730973	0.875106	0.84301	-0.452109	-0.19247	-0.246378	0.0641953	-0.296986	0.378515	NA
C14A4.1	WBGene00007555	WBGene00007555	dohh-1	C14A4.1	NA	1	7	1.1022e-103	0.48633	19.1008	0.48633	0.35292	0.5141	4.3095e-137	0.14494	12.6783	0.20338	0.23245	0.18048	0.418193	0.658648	0.35106	0.458304	0.703705	0.36896	-1.12562	-0.506958	-1.43846	0.0646285	-1.02368	0.378515	NA
T09A5.9	WBGene00011637	WBGene00011637	sds-22	T09A5.9	Gender neutral	1	12	2.6761e-72	1.523	1.69895	1.523	1.5443	1.4929	6.4798e-34	1.6538	7.18165	1.8636	1.6455	1.6538	1.22364	1.06553	1.10778	1.341	1.13842	1.16426	0.423312	0.187036	0.219415	0.0646395	0.276588	0.378515	NA
W04D2.1a;W04D2.1c	WBGene00000228;WBGene00000228	WBGene00000228	atn-1	W04D2.1	Spermatogenic	2	51	0	1.2718	4.53257	1.2384	1.3456	1.2537	0	0.99789	4.89867	0.9879	0.97366	1.0655	0.797723	0.723588	0.849884	0.874236	0.773087	0.893219	-0.193905	-0.371296	-0.162914	0.0646746	-0.242705	0.378515	atn-1 encodes an alpha-actinin homolog.
ZC155.1	WBGene00003588	WBGene00003588	nex-1	ZC155.1	Gender neutral	1	20	3.8637e-109	1.7698	6.23351	1.7943	1.9062	1.6825	1.7253e-178	2.21	13.8046	2.6503	2.2328	2.0262	1.47707	1.17134	1.20428	1.61874	1.25146	1.26568	0.69487	0.323618	0.339917	0.0646912	0.452802	0.378515	nex-1 encodes an annexin, a member of a family of calcium-dependent phospholipid binding proteins; NEX-1 is required for efficient engulfment of apoptotic cell corpses in the pharynx, and may also function in other membrane fusion events, such as exocytosis; NEX-1 in vitro can bind phosphatidylserine, phosphatidylinositol, heparin, heparan sulfate, and chondroitin sulfate; NEX-1 is expressed in t…
W06D4.1	WBGene00001843	WBGene00001843	hgo-1	W06D4.1	Gender neutral	1	8	2.1892e-66	0.49431	33.0079	0.51922	0.55174	0.27964	1.0866e-92	0.71953	13.4371	0.71627	0.89901	0.71953	1.37951	1.62941	2.57306	1.51183	1.74087	2.70426	0.596293	0.799812	1.43523	0.0647789	0.943779	0.378515	hgo-1 encodes a putative homogentisate 1,2-dioxygenase, orthologous to human HGD (OMIM:607474, mutated in alkaptonuria), that is required for normal resistance to hypertonic stress; HGO-1 is expressed in larval and adult hypodermis and intestine, and in larval pharynx; HGO-1 is required for the tyrosinemic phenotype of K10C2.4(RNAi) animals.
T22H6.2a;T22H6.2b	WBGene00011938;WBGene00011938	WBGene00011938	alh-13	T22H6.2	Gender neutral	2	21	0	0.49839	11.623	0.53915	0.49761	0.42698	3.0942e-155	0.30529	12.8931	0.24943	0.32106	0.30529	0.462636	0.645204	0.714998	0.507009	0.689341	0.751455	-0.979916	-0.536709	-0.412241	0.0648799	-0.642955	0.378515	NA
F26E4.3	WBGene00009158	WBGene00009158	NA	F26E4.3	Spermatogenic	1	3	2.3506e-14	0.45334	27.3535	0.35036	0.34267	0.54134	9.2619e-07	0.50551	36.9128	0.41125	NA	0.70176	1.17379	NA	1.29634	1.28638	NA	1.36244	0.363313	NA	0.44619	0.0649508	0.404752	0.378515	NA
ZK328.1a;ZK328.1b	WBGene00000874;WBGene00000874	WBGene00000874	cyk-3	ZK328.1	Gender neutral	2	7	3.7034e-24	1.1472	9.18214	NA	0.41866	0.4768	1.7237e-22	0.22816	10.1611	0.19271	0.22816	0.23348	NA	0.544977	0.489681	NA	0.582258	0.514649	NA	-0.78027	-0.958338	0.0649759	-0.869304	0.378515	cyk-3 encodes a functional ubiquitin C-terminal hydrolase required for embryonic viability and for cellular osmotic regulation; osmotic regulation defects in mutants contribute at least partially to cytokinesis defects in mutant embryos.
ZK430.8	WBGene00022743	WBGene00022743	mlt-7	ZK430.8	Gender neutral	1	7	1.4157e-22	0.51334	29.5231	0.65799	0.47225	0.36699	2.0987e-10	0.63119	34.1777	0.93363	1.22	0.59456	1.41891	2.58338	1.6201	1.55501	2.7601	1.70271	0.636921	1.46472	0.767829	0.0651708	0.95649	0.378872	mlt-7 encodes an animal heme peroxidase; MLT-7 is required for formation of the C. elegans cuticle and normal molting; specifically, MLT-7 functions in combination with BLI-3/DUOX for proper cross-linking of cuticular collagens; when expressed in vitro, MLT-7 exhibits peroxidase activity; MLT-7 is expressed in the hypodermis, which synthesizes the cuticle, at each larval molt.
F07A11.5	WBGene00008548	WBGene00008548	NA	F07A11.5	Spermatogenic	1	8	1.3077e-161	1.3551	33.3972	2.4254	1.2466	1.6822	1.0752e-227	0.93423	10.4752	1.1204	0.9076	1.0223	0.461944	0.72806	0.607716	0.506252	0.777866	0.638703	-0.982073	-0.362407	-0.646783	0.0657013	-0.663754	0.381175	NA
C46F4.2	WBGene00016716	WBGene00016716	acs-17	C46F4.2	Spermatogenic	1	16	1.9503e-114	0.28304	12.8053	0.26348	0.20826	0.26138	2.5169e-86	0.39805	27.8688	0.31308	0.37535	0.53324	1.18825	1.80231	2.04009	1.30222	1.92561	2.14412	0.380973	0.945314	1.10038	0.0658915	0.80889	0.38127	NA
Y105E8A.16	WBGene00004489	WBGene00004489	rps-20	Y105E8A.16	NA	1	6	2.6063e-62	0.39006	13.4496	0.39084	0.39032	0.30615	2.752e-33	0.25224	14.7432	0.23963	0.30585	0.2386	0.613115	0.783588	0.779357	0.671922	0.837192	0.819095	-0.573634	-0.25637	-0.287897	0.0661428	-0.372634	0.38127	rps-20 encodes a small ribosomal subunit S20 protein.
F49H12.5	WBGene00018656	WBGene00018656	NA	F49H12.5	Gender neutral	1	10	2.4966e-244	0.09361	31.0375	0.069361	0.13314	0.11457	2.5241e-125	0.22756	28.0817	0.21332	0.29277	0.16811	3.0755	2.19896	1.46731	3.37049	2.34939	1.54213	1.75296	1.23229	0.624924	0.0661688	1.20339	0.38127	NA
C53H9.2a;C53H9.2d	WBGene00016907;WBGene00016907	WBGene00016907	NA	C53H9.2	Gender neutral	2	8	1.3214e-26	1.1202	22.5806	0.94481	1.3736	0.95019	4.986e-31	0.59763	10.1549	0.68476	0.66968	0.56542	0.724759	0.487536	0.59506	0.794275	0.520888	0.625401	-0.33229	-0.940955	-0.677146	0.0662553	-0.65013	0.38127	C53H9.2 encodes at least three protein isoforms orthologous to the GTP-binding proteins human GNL1 (HSR1; OMIM:143024) and murine MMR1, as well as LSG1 in S. cerevisiae and many other eukaryotic and bacterial proteins; one alternative transcription unit of the C53H9.2 locus, C53H9.2a, has a natural nonsense transcript that is up-regulated in vivo by smg[-] mutations, indicating that C53H9.2 is a …
C08C3.4b;C08C3.4a	WBGene00015591;WBGene00015591	WBGene00015591	cyk-7	C08C3.4	Gender neutral	2	3	2.9364e-10	0.89948	25.8052	1.0631	0.735	NA	1.5366e-12	0.61602	29.9083	0.67044	0.43605	0.39261	0.630646	0.593265	NA	0.691134	0.63385	NA	-0.532962	-0.657787	NA	0.0664938	-0.595375	0.381868	NA
M18.5	WBGene00010890	WBGene00010890	ddb-1	M18.5	Gender neutral	1	17	1.4036e-53	0.66594	14.6622	0.56701	0.75883	0.64632	2.5045e-31	0.41842	21.7097	0.33164	0.42593	0.51594	0.584893	0.561298	0.798273	0.640993	0.599696	0.838976	-0.641621	-0.737697	-0.253298	0.0667112	-0.544205	0.382343	ddb-1 encodes a protein orthologous to human DNA damage-binding protein 1 (DDB1); ddb-1 is part of a ubiquitin ligase E3 complex, CUL-4/DDB-1, and targets the replication licensing factor, cdt-1, for ubiquitin-mediated proteolysis; ddb-1 interacts physically with CUL-4/Cullin and CDT-1; the CUL-4/DDB-1 complex also regulates SKN-1 transcription factor activity, and LET-23/EGFR signalling in vulva…
Y113G7B.16	WBGene00013765	WBGene00013765	cdkr-3	Y113G7B.16	Gender neutral	1	16	1.2865e-139	1.0048	14.6618	1.0459	0.90141	1.2098	2.1229e-40	0.50833	14.4464	0.49702	0.63039	0.49345	0.475208	0.699338	0.407877	0.520787	0.747178	0.428675	-0.941234	-0.420476	-1.22205	0.0669597	-0.861252	0.382779	NA
F36A2.6	WBGene00004484	WBGene00004484	rps-15	F36A2.6	Gender neutral	1	9	8.8822e-131	0.4332	5.64498	0.4322	0.42293	0.47	3.5734e-212	0.29637	11.73	0.27692	0.35038	0.32367	0.640722	0.828459	0.68866	0.702177	0.885132	0.723774	-0.510094	-0.176035	-0.46639	0.0670572	-0.384173	0.382779	rps-15 encodes a small ribosomal subunit S15 protein.
C54D1.5	WBGene00016913	WBGene00016913	lam-2	C54D1.5	Gender neutral	1	31	1.5009e-286	1.0577	7.04455	1.0785	1.0792	0.95236	0	1.0612	4.43935	1.0454	1.1401	1.0765	0.969309	1.05643	1.13035	1.06228	1.1287	1.18799	0.0871645	0.174661	0.248517	0.0676157	0.170114	0.384356	lam-2 encodes a laminin gamma subunit; lam-2 activity is required for embryonic development and for regulation of muscle arm extension; loss of lam-2 function via large-scale RNAi screens results in embryonic, larval, and adult lethality, sterility, body morphology defects, and abnormal locomotion.
F42G9.2	WBGene00000882	WBGene00000882	cyn-6	F42G9.2	Gender neutral	1	10	6.2558e-71	0.84069	20.9255	0.73154	0.86608	0.56496	1.9364e-86	0.53008	8.80322	0.4344	0.36614	0.38787	0.593816	0.422755	0.686544	0.650771	0.451675	0.72155	-0.619777	-1.14664	-0.470828	0.0679569	-0.745749	0.384356	cyn-6 encodes a cyclophilin most similar to human secreted cyclophilin type B isoforms that is functional when expressed in E. coli; it is expressed in the intestine.
C53H9.3	WBGene00044746	WBGene00044746	NA	C53H9.3	Gender neutral	1	3	1.3099e-08	0.82884	29.6759	0.51036	0.60124	0.8895	1.3883e-09	0.50652	14.1058	0.32635	0.41876	0.42416	0.639451	0.696494	0.476852	0.700783	0.74414	0.501166	-0.51296	-0.426354	-0.996639	0.0679798	-0.645318	0.384356	NA
Y65B4BR.5a;Y65B4BR.5b;Y65B4BR.5c	WBGene00022042;WBGene00022042;WBGene00022042	WBGene00022042	icd-2	Y65B4BR.5	Gender neutral	3	10	1.1363e-192	0.95946	8.73847	1.1173	0.99408	0.94442	1.7818e-295	0.69618	14.2921	0.57047	0.75091	0.62397	0.510579	0.755382	0.660691	0.559551	0.807056	0.694379	-0.837658	-0.309259	-0.526205	0.0679835	-0.557707	0.384356	NA
ZK632.6a	WBGene00000567	WBGene00000567	cnx-1	ZK632.6	Gender neutral	1	8	8.9529e-49	0.51341	25.3367	0.59488	0.45854	0.35744	2.9196e-62	0.7547	27.9569	0.72852	0.76791	0.43787	1.22465	1.67468	1.22502	1.34211	1.78925	1.28748	0.424505	0.839353	0.364549	0.0680109	0.542802	0.384356	cnx-1 encodes the C. elegans ortholog of calnexin, a type I Ca2+-binding integral membrane protein of the endoplasmic reticulum (ER); CNX-1 binds calcium and is predicted to function as a molecular chaperone required for glycoprotein folding and maturation as well as regulation of intracellular calcium homeostasis; in C. elegans, cnx-1 activity is required at 25 degrees C for wild-type levels of …
C01F1.3a	WBGene00015298	WBGene00015298	NA	C01F1.3	Spermatogenic	1	26	1.7923e-211	0.28754	2.50317	0.28688	0.27964	0.294	0	0.22267	8.4756	0.20266	0.24015	0.2252	0.706428	0.858783	0.765986	0.774185	0.917531	0.805043	-0.36925	-0.124172	-0.312862	0.0683255	-0.268761	0.384544	NA
F53F4.5a	WBGene00001479	WBGene00001479	fmo-4	F53F4.5	Gender neutral	1	11	4.9502e-80	0.20727	13.5706	0.2207	0.21041	0.16936	2.367e-185	0.10751	24.8197	0.10605	0.15736	0.10358	0.480517	0.747873	0.611597	0.526605	0.799034	0.642781	-0.925206	-0.323671	-0.6376	0.0685522	-0.628826	0.384544	fmo-4 encodes a flavin-containing monoxygenase homologous to human FMO1, FMO2, and FMO3 (OMIM:602079, mutated in trimethylaminuria).
ZK1236.7b;ZK1236.7a	WBGene00022865;WBGene00022865	WBGene00022865	ufbp-1	ZK1236.7	Gender neutral	2	3	9.3361e-15	1.4014	25.618	1.7741	1.3598	1.0608	1.2582e-20	0.77259	22.0224	0.91514	0.58289	0.77259	0.515833	0.428659	0.728309	0.565309	0.457982	0.765444	-0.822887	-1.12664	-0.38563	0.0685791	-0.778385	0.384544	NA
T09F3.3;F33H1.2	WBGene00001683;WBGene00001686	WBGene00001683;WBGene00001686	gpd-1;gpd-4	T09F3.3;F33H1.2	Oogenic;Gender neutral	2	14	6.6766e-102	2.5199	7.77181	2.6355	2.2615	2.5262	7.542e-58	3.0568	11.0118	3.4149	3.1014	2.7363	1.29573	1.37139	1.08317	1.42001	1.46521	1.1384	0.505902	0.551103	0.187005	0.0685862	0.41467	0.384544	gpd-1 encodes one of four C. elegans glyceraldehyde-3-phosphate dehydrogenases (GAPDHs); by homology, GPD-1 is predicted to reversibly catalyze the oxidation and phosphorylation of glyceraldehyde-3-phosphate to 1,3-diphosphoglycerate during glycolysis; GPD-1 is required for embryogenesis, normal body morphology, and gonad development; in C. elegans, GPD-1 and GPD-4 constitute the minor GAPDH isoe…
F01F1.12a;F01F1.12b	WBGene00017166;WBGene00017166	WBGene00017166	aldo-2	F01F1.12	Gender neutral	2	21	5.1131e-210	0.99179	8.74854	1.003	1.0069	0.86003	1.4284e-229	1.1615	7.95173	1.0882	1.2122	1.2743	1.08495	1.20389	1.48169	1.18901	1.28625	1.55724	0.249758	0.363171	0.638993	0.0688758	0.417307	0.384793	aldo-2 encodes a fructose-bisphosphate aldolase homologous to human ALDOB, which when mutated leads to fructosemia, hereditary fructose intolerance (OMIM:229600).
Y43F8C.20	WBGene00012840	WBGene00012840	grsp-1	Y43F8C.20	NA	1	4	1.5463e-37	2.3675	29.546	1.397	1.6312	2.4213	3.4214e-22	1.2164	33.0978	0.79561	NA	1.2818	0.569513	NA	0.529385	0.624138	NA	0.556378	-0.680063	NA	-0.845863	0.0689019	-0.762963	0.384793	NA
Y54G2A.6a;Y54G2A.7;Y54G2A.6b;Y19D10A.9;F56A4.2;F38A1.7a;F38A1.14;F38A1.7b	WBGene00021872;WBGene00043702;WBGene00021872;WBGene00021224;WBGene00018910;WBGene00009520;WBGene00009526;WBGene00009520	WBGene00021872;WBGene00043702;WBGene00021224;WBGene00018910;WBGene00009520;WBGene00009526	clec-85;;clec-209;;clec-168;clec-169	Y54G2A.6;Y54G2A.7;Y19D10A.9;F56A4.2;F38A1.7;F38A1.14	Gender neutral;;Gender neutral;Gender neutral;;Spermatogenic	8	2	1.4893e-07	0.81427	10.5194	0.72292	0.82177	0.6687	3.5278e-07	1.4029	23.9569	0.90291	1.282	1.4784	1.24898	1.56005	2.21086	1.36877	1.66677	2.32359	0.452882	0.737053	1.21635	0.0692295	0.802096	0.385169	NA
Y39A3CL.1	WBGene00021440	WBGene00021440	NA	Y39A3CL.1	Gender neutral	1	5	3.3619e-14	0.42999	8.15085	0.3189	0.32064	0.27668	1.1326e-10	0.58939	53.6355	1.3583	0.56897	0.58939	4.25933	1.77448	2.13022	4.66786	1.89587	2.23884	2.22276	0.922861	1.16275	0.0693809	1.43612	0.385169	NA
R07B7.5	WBGene00011089	WBGene00011089	kmo-1	R07B7.5	NA	1	7	4.4146e-21	0.23442	19.3731	0.21669	0.25179	0.16966	9.9066e-16	0.16953	25.6538	0.22998	0.36363	0.24981	1.06133	1.44418	1.47242	1.16313	1.54297	1.54749	0.218011	0.625713	0.629932	0.0693877	0.491219	0.385169	NA
M04F3.4b;M04F3.4a	WBGene00019770;WBGene00019770	WBGene00019770	NA	M04F3.4	Gender neutral	2	4	2.6739e-29	1.1951	9.68358	1.0734	1.2542	1.292	3.8661e-08	1.6233	16.9348	2.2403	2.1853	1.6233	2.08711	1.74239	1.25642	2.28729	1.86158	1.32049	1.19364	0.896527	0.401071	0.0695124	0.830413	0.385169	NA
R09A8.3	WBGene00006493	WBGene00006493	tag-147	R09A8.3	Oogenic	1	15	8.7169e-78	0.43267	18.9029	0.42088	0.48663	0.33115	9.4003e-55	0.27359	17.8735	0.32079	0.27239	0.22348	0.762189	0.559748	0.67486	0.835294	0.598039	0.709271	-0.259644	-0.741688	-0.495592	0.0697458	-0.498975	0.385449	NA
C47D12.6b;C47D12.6a	WBGene00006617;WBGene00006617	WBGene00006617	tars-1	C47D12.6	Gender neutral	2	26	3.4033e-170	0.44951	2.84979	0.44262	0.46667	0.44665	4.2935e-292	0.35078	3.55924	0.37555	0.35066	0.35751	0.84847	0.751409	0.800425	0.929851	0.802812	0.841238	-0.104928	-0.316867	-0.249414	0.0699743	-0.223736	0.385449	NA
F46E10.10a;F46E10.10b;F46E10.10c	WBGene00018491;WBGene00018491;WBGene00018491	WBGene00018491	mdh-1	F46E10.10	Gender neutral	3	11	4.9465e-208	0.85406	8.25045	0.84147	0.97448	0.85406	0	0.91729	5.67242	0.84874	0.94922	0.91729	1.00864	0.974078	1.07403	1.10538	1.04071	1.1288	0.144546	0.0575731	0.174788	0.0700795	0.125636	0.385449	mdh-1 encodes a malate dehydrogenase; by homology, MDH-1 is predicted to function to reversibly catalyze the formation of oxaloacetate from malate.
C47B2.6a;C47B2.6b	WBGene00008132;WBGene00008132	WBGene00008132	gale-1	C47B2.6	Gender neutral	2	11	3.1789e-111	0.42305	13.6966	0.42502	0.48386	0.36733	6.9958e-131	0.28233	7.35811	0.32325	0.2937	0.28023	0.760552	0.606994	0.762884	0.833501	0.648517	0.801782	-0.262745	-0.624783	-0.318718	0.070166	-0.402082	0.385449	gale-1 encodes a putative UDP-galactose-4-epimerase, orthologous to human GALE (OMIM:606953, mutated in galactose epimerase deficiency); GALE-1 is thought to interconvert UDP-N-acetylglucosamine and UDP-N-acetylgalactosamine at the end of the hexosamine pathway; gale-1 is expressed in neurons, intestine and the developing reproductive system, but has no observed function in mass RNAi assays.
Y55F3BL.1	WBGene00021935	WBGene00021935	mrpl-46	Y55F3BL.1	Gender neutral	1	4	6.6195e-14	0.8993	39.7471	NA	0.94554	0.53065	7.2319e-10	0.90957	31.224	1.0231	1.3476	0.70697	NA	1.42522	1.33227	NA	1.52271	1.4002	NA	0.606645	0.485636	0.0702421	0.54614	0.385449	NA
K07C11.4	WBGene00019477	WBGene00019477	NA	K07C11.4	NA	1	8	1.0976e-35	0.85701	23.0612	0.76081	1.028	1.2217	1.0762e-50	0.73025	39.978	0.5002	NA	0.89445	0.657457	NA	0.732136	0.720517	NA	0.769466	-0.472896	NA	-0.37807	0.0706489	-0.425483	0.386932	NA
T28D6.5a;T28D6.5c;T28D6.5e;T28D6.5g;T28D6.5b;T28D6.5d;T28D6.5f	WBGene00012125;WBGene00012125;WBGene00012125;WBGene00012125;WBGene00012125;WBGene00012125;WBGene00012125	WBGene00012125	NA	T28D6.5	Spermatogenic	7	4	2.1154e-16	0.63214	25.1626	0.63214	0.44117	NA	2.2893e-12	2.0029	46.4322	3.2269	1.6317	NA	5.10472	3.69857	NA	5.59434	3.95159	NA	2.48397	1.98243	NA	0.0711884	2.2332	0.388421	NA
F59F4.4	WBGene00010339	WBGene00010339	acl-1	F59F4.4	Gender neutral	1	7	1.0274e-62	0.071345	35.5856	0.10557	0.08917	0.1712	1.3372e-63	0.17048	52.4809	0.26236	NA	0.57198	2.48518	NA	3.341	2.72354	NA	3.51136	1.44548	NA	1.81203	0.0713345	1.62876	0.388421	acl-1 encodes a glycerol-3-phosphate acyltransferase; ACL-1 is predicted to be a membrane protein that plays a role in phospholipid biosynthesis; acl-1 expression decreases gradually throughout aging.
JC8.2	WBGene00010435	WBGene00010435	NA	JC8.2	Gender neutral	1	5	2.0321e-21	1.2299	6.84867	1.2299	1.3532	1.1875	6.2839e-33	0.87117	27.512	0.75854	0.88728	0.5007	0.616749	0.65569	0.421642	0.675905	0.700545	0.443141	-0.565108	-0.513451	-1.17416	0.0713809	-0.750907	0.388421	NA
R07E4.6a;R07E4.6c;R07E4.6b	WBGene00002190;WBGene00002190;WBGene00002190	WBGene00002190	kin-2	R07E4.6	Gender neutral	3	16	2.0045e-172	1.1283	9.12123	1.1458	1.1493	0.97535	1.0786e-192	1.3718	13.3209	1.3981	1.2174	1.0713	1.2202	1.05925	1.09837	1.33723	1.13172	1.15438	0.419248	0.178511	0.207118	0.0715971	0.268292	0.388421	kin-2 encodes a predicted regulatory subunit of a cAMP-dependent protein kinase that may act downstream of, or in parallel to, ric-8.
Y38A10A.5	WBGene00000802	WBGene00000802	crt-1	Y38A10A.5	Spermatogenic	1	15	0	0.70168	6.41526	0.77018	0.69533	0.68638	0	0.71024	6.86662	0.76789	0.67007	0.71024	0.997027	0.963672	1.03476	1.09266	1.0296	1.08752	0.12784	0.0420772	0.121046	0.0719576	0.0969877	0.388421	crt-1 encodes an ortholog of calreticulin (a calcium-binding molecular chaperone of the endoplasmic reticulum); crt-1 is dispensable for viability, but required for normal sperm development, male mating efficiency, some forms of necrotic cell death, and hermaphrodite fertility at high temperatures (which may reflect a stress response); crt-1 expression is induced by stress; CRT-1 protein binds Ca…
ZK353.6	WBGene00002249	WBGene00002249	lap-1	ZK353.6	Gender neutral	1	18	3.0453e-211	1.1869	15.8991	1.4298	1.125	1.0742	1.7752e-121	2.0145	14.3663	1.6649	2.222	2.0361	1.16443	1.97511	1.89546	1.27611	2.11023	1.9921	0.351758	1.0774	0.994293	0.0719737	0.807816	0.388421	lap-1 encodes one of two C. elegans homologs of the M17 class of zinc metalloproteases, leucine aminopeptidase (LAP); lap-1 mutations result in slow growth and delayed onset of egg laying; lap-1 mRNA is present throughout the larval and adult life cycle and a lap-1 promoter fusion is expressed in the intestine; staining for LAP-1 protein reveals localization to the buccal cavity, pharynx, anterio…
C05E4.9a;C05E4.9b	WBGene00001564;WBGene00001564	WBGene00001564	icl-1	C05E4.9	Gender neutral	2	45	0	1.4421	10.2488	1.2756	1.4488	1.5671	3.4992e-275	1.9821	8.97579	2.1622	1.8072	1.97	1.69505	1.24738	1.2571	1.85763	1.33271	1.3212	0.89346	0.414361	0.401846	0.0720299	0.569889	0.388421	icl-1 encodes a predicted isocitrate lyase/malate synthase, an enzyme known to function in the glyoxylate cycle; ICL-1 was identified in a screen for proteins that interact with GEX-3, a homolog of human HEM-2 which is required for embryonic development; ICL-1 is required for embryonic morphogenesis and appears to act downstream of DAF-16 to influence lifespan.
F57C12.5a;F57C12.5e;F57C12.5c;F57C12.5b	WBGene00003407;WBGene00003407;WBGene00003407;WBGene00003407	WBGene00003407	mrp-1	F57C12.5	Spermatogenic	4	5	1.2586e-14	1.5787	18.7414	0.4552	NA	0.34867	4.0388e-12	10.397	40.4283	9.8794	NA	17.789	21.7034	NA	51.0196	23.7851	NA	53.621	4.57199	NA	5.74473	0.0720577	5.15836	0.388421	mrp-1 encodes an ATP-binding cassette (ABC) transporter most closely related to the multidrug resistance-associated proteins; mrp-1 activity is required for efficient RNA interference (RNAi) of a germline-expressed target, pop-1.
Y32G9A.8	WBGene00021305	WBGene00021305	oig-6	Y32G9A.8	Gender neutral	1	7	1.0992e-55	0.60002	16.4358	0.62288	0.578	0.4488	8.7692e-57	0.74258	27.999	1.023	0.65973	0.63723	1.64237	1.1414	1.41985	1.7999	1.21948	1.49225	0.847916	0.286269	0.577489	0.0721528	0.570558	0.388421	NA
R186.3	WBGene00011306	WBGene00011306	NA	R186.3	Gender neutral	1	8	4.2437e-49	1.452	10.2364	0.26649	0.21967	0.26049	8.501e-55	1.1	22.6448	1.2928	NA	0.93593	4.85121	NA	3.59296	5.31652	NA	3.77616	2.41048	NA	1.91692	0.0722972	2.1637	0.388461	NA
Y69H2.14	WBGene00013489	WBGene00013489	col-42	Y69H2.14	Gender neutral	1	3	2.1401e-12	0.27759	27.6648	0.34107	0.26936	0.19293	0.0001432	0.73727	38.5299	0.46381	0.87744	0.48092	1.35987	3.2575	2.49272	1.4903	3.48034	2.61982	0.575602	1.79923	1.38947	0.0732232	1.25477	0.39153	NA
C37A2.7	WBGene00016493	WBGene00016493	NA	C37A2.7	Gender neutral	1	5	8.6833e-49	1.4247	44.3623	0.69707	1.8758	1.4952	1.7848e-38	1.4618	16.2739	0.33935	0.24403	0.3019	0.486823	0.130094	0.201913	0.533517	0.138993	0.212208	-0.906394	-2.84691	-2.23645	0.0733803	-1.99658	0.39153	NA
T21C9.1	WBGene00011890	WBGene00011890	mics-1	T21C9.1	Gender neutral	1	3	1.8048e-10	1.0845	14.831	0.60653	0.49139	NA	5.5141e-28	0.87184	7.10032	0.89768	0.84675	0.77866	1.48003	1.72317	NA	1.62198	1.84105	NA	0.697758	0.880531	NA	0.0733965	0.789144	0.39153	NA
F42C5.9	WBGene00018349	WBGene00018349	NA	F42C5.9	Gender neutral	1	14	8.6346e-154	0.71597	6.42277	0.74801	0.66391	0.73842	1.3417e-121	0.82376	14.8147	1.0115	0.76896	0.81767	1.35225	1.15823	1.10732	1.48196	1.23746	1.16378	0.567502	0.307384	0.218824	0.0734205	0.36457	0.39153	NA
C01G6.6a	WBGene00006510	WBGene00006510	mtrr-1	C01G6.6	Gender neutral	1	24	2.3815e-186	0.1518	44.4109	0.15076	0.23902	0.09641	7.6164e-39	0.60106	31.2917	0.23566	0.45334	0.35663	1.56315	1.89666	3.6991	1.71308	2.02641	3.88771	0.776589	1.01893	1.95892	0.0739245	1.25148	0.393478	C01G6.6 encodes an ortholog of the human gene METHIONINE SYNTHASE REDUCTASE (MTRR), which when mutated leads to homocystinuria (OMIM:236270)
Y55H10A.1	WBGene00021952	WBGene00021952	vha-19	Y55H10A.1	Gender neutral	1	4	6.1743e-81	0.50535	7.90665	0.45771	0.52827	0.52498	2.8918e-50	0.39922	9.47177	0.36652	0.41914	NA	0.800769	0.79342	NA	0.877575	0.847697	NA	-0.188406	-0.23838	NA	0.0742059	-0.213393	0.394236	vha-19 encodes an ortholog of subunit Ac45 of the membrane-bound (V0) domain of vacuolar proton-translocating ATPase (V-ATPase); VHA-19 is a predicted V-ATPase transmembrane rotor component; Ac45 is a nonhomologous replacement for subunit c', which is found in fungi but not in animals; conversely, orthologs of Ac45 are only found in animals; VHA-19 is predicted to help carry protons from the cyto…
K07E12.1a;K07E12.1b	WBGene00000998;WBGene00000998	WBGene00000998	dig-1	K07E12.1	Spermatogenic	2	86	0	1.0761	7.56878	1.0325	1.0605	1.1878	0	1.3273	12.4384	1.1719	1.5039	1.3296	1.13501	1.4181	1.11938	1.24388	1.51511	1.17646	0.314843	0.599427	0.234448	0.0744011	0.382906	0.394535	dig-1 encodes a giant member of the immunoglobulin superfamily; dig-1 functions cell non-autonomously to mediate axon fasciculation and maintenance of cell body position within ganglia; dig-1 is also required for proper placement of the gonad; dig-1 is initially expressed in the developing embryonic gut and then expressed by a number of different muscle cells, including the body wall, head, vulva…
T26C5.1	WBGene00001761	WBGene00001761	gst-13	T26C5.1	Gender neutral	1	9	3.4477e-71	0.48219	2.73825	0.48327	0.50535	0.48111	3.8562e-25	0.34056	11.4749	0.37924	0.30114	0.34056	0.784737	0.595904	0.707863	0.860005	0.636669	0.743956	-0.217583	-0.651385	-0.42671	0.074794	-0.431893	0.395878	NA
C34G6.6a;C34G6.6c;C34G6.6b	WBGene00016422;WBGene00016422;WBGene00016422	WBGene00016422	noah-1	C34G6.6	NA	3	11	9.4773e-74	0.73969	37.6398	0.32823	0.73969	0.59841	4.9651e-104	0.15777	28.1662	0.16193	0.13302	0.2289	0.493343	0.179832	0.382514	0.540662	0.192134	0.402018	-0.887201	-2.37981	-1.31467	0.0750579	-1.52723	0.396535	noah-1 encodes a PAN and ZP domain-containing protein that is related to the Drosophila extracellular matrix component NompA (no-mechanoreceptor-potential A); loss of noah-1 function via RNAi indicates that NOAH-1 activity is essential for molting; in addition, NOAH-1 appears to be required for embryonic and larval development, vulval development, coordinated locomotion, and normal body morpholog…
C16A3.9	WBGene00004482	WBGene00004482	rps-13	C16A3.9	Gender neutral	1	10	2.0647e-125	0.37292	13.1799	0.44472	0.3844	0.34233	3.1109e-194	0.26444	9.21968	0.23942	0.23449	0.27668	0.538361	0.610016	0.808226	0.589998	0.651746	0.849436	-0.761218	-0.617619	-0.235422	0.0755247	-0.538086	0.39781	rps-13 encodes a small ribosomal subunit S13 protein; by homology, RPS-13 is predicted to function in protein biosynthesis; in C. elegans, RPS-13 activity is required for embryonic and germline development.
F18E2.2	WBGene00006512	WBGene00006512	abcf-1	F18E2.2	Gender neutral	1	18	1.8711e-127	1.0806	23.6827	1.0965	0.74362	1.2023	5.0477e-222	0.60407	20.7565	0.53338	0.56243	0.77009	0.486439	0.756341	0.640514	0.533095	0.808081	0.673173	-0.907535	-0.307429	-0.570951	0.0755797	-0.595305	0.39781	NA
T01D1.4	WBGene00020149	WBGene00020149	NA	T01D1.4	Spermatogenic	1	3	3.6369e-06	1.7617	11.6196	1.7603	NA	1.493	5.2288e-09	0.99718	18.3712	0.64267	0.55161	0.44248	0.365091	NA	0.29637	0.400109	NA	0.311481	-1.32154	NA	-1.68278	0.076183	-1.50216	0.397961	NA
B0336.3	WBGene00015143	WBGene00015143	NA	B0336.3	Gender neutral	1	7	5.7645e-38	1.6947	8.10072	1.9058	1.6372	1.6947	1.3575e-65	1.6038	34.5942	1.1804	0.87708	0.5736	0.619372	0.53572	0.338467	0.678779	0.572367	0.355725	-0.558985	-0.804987	-1.49117	0.0762021	-0.951713	0.397961	NA
T09A5.8	WBGene00011636	WBGene00011636	cec-3	T09A5.8	Gender neutral	1	3	5.3274e-17	1.5065	1.61823	1.4885	1.4787	1.5247	3.8873e-08	0.97913	12.2199	0.99294	1.2064	1.2589	0.667074	0.815852	0.825671	0.731056	0.871663	0.867771	-0.451945	-0.198158	-0.204614	0.0762721	-0.284906	0.397961	NA
R01E6.3b;R01E6.3a	WBGene00000282;WBGene00000282	WBGene00000282	cah-4	R01E6.3	Gender neutral	2	6	4.4867e-63	1.9527	9.9382	2.1944	1.8308	2.1786	2.0215e-27	2.1914	16.2977	2.2391	1.8946	2.6289	1.02037	1.03485	1.20669	1.11824	1.10564	1.26822	0.161228	0.144882	0.342805	0.0762731	0.216305	0.397961	cah-4 encodes a carbonic anhydrase homolog, which is rather divergent from other such homologs in C. elegans (with at most 38% identity to any other carbonic anhydrase, in or out of C. elegans); it is individually dispensable for viability and for grossly normal postembryonic morphology, and thus may have a more subtle biological function than the basic cytoprotective functions expected for carbo…
C46F11.4	WBGene00008119	WBGene00008119	NA	C46F11.4	Gender neutral	1	4	9.5669e-12	1.3726	5.81695	NA	1.1036	1.0164	1.0326e-14	0.8508	8.42092	0.63625	0.53814	0.57981	NA	0.487622	0.570455	NA	0.52098	0.599541	NA	-0.940701	-0.738069	0.0764717	-0.839385	0.397961	NA
C12D8.1c;C12D8.1a;C12D8.1b	WBGene00007534;WBGene00007534;WBGene00007534	WBGene00007534	NA	C12D8.1	Gender neutral	3	12	2.5461e-55	1.6439	9.59219	1.611	1.3935	1.6807	2.8255e-35	1.166	1.04485	1.1906	1.1775	1.166	0.739044	0.844995	0.693759	0.809929	0.902799	0.729132	-0.304132	-0.147523	-0.455747	0.0767168	-0.302467	0.397961	C12D8.1 encodes two alternative proteins (through alternative splicing), that belong to an ancient family of single-stranded nucleic acid-binding proteins, and that are predicted to regulate gene expression through binding either mRNA or (locally) single-stranded DNA; they is most likely to specifically bind one or more discrete mRNAs and regulate their spatial localization or alternative splicin…
F26E4.9	WBGene00000371	WBGene00000371	cco-1	F26E4.9	Gender neutral	1	2	8.3855e-09	1.8234	28.5172	1.7046	1.8364	1.0271	1.0679e-07	2.3251	18.9334	3.0072	2.1981	2.1978	1.76417	1.19696	2.13981	1.93338	1.27884	2.24892	0.951123	0.35484	1.16923	0.0770972	0.825065	0.397961	cco-1 encodes the ortholog of the nuclear-encoded cytochrome c oxidase-1 subunit Vb/COX4, a component of the electron transport chain in mitochondria; knock-down of cco-1 via RNA interference in specific tissues like body wall muscle decreases life span, whereas knock-down in the nervous system and intestine increases life-span; the effects of cco-1 on life span indicate that the electron transpo…
Y44E3A.4	WBGene00021549	WBGene00021549	NA	Y44E3A.4	Gender neutral	1	5	8.5967e-48	1.0551	24.6558	1.4295	1.0228	0.90345	3.3939e-36	1.4862	9.95799	1.5972	1.3108	1.5083	1.11731	1.28158	1.66949	1.22448	1.36925	1.75461	0.29217	0.453387	0.811154	0.0773468	0.518904	0.397961	NA
Y53F4B.18	WBGene00013164	WBGene00013164	NA	Y53F4B.18	Gender neutral	1	8	1.2071e-33	0.37435	21.4581	0.25619	0.25815	0.17214	1.122e-33	0.3479	43.6178	0.32063	0.59919	0.27858	1.25153	2.32109	1.61833	1.37157	2.47987	1.70085	0.455831	1.31027	0.766257	0.0774767	0.844118	0.397961	NA
T10B9.7	WBGene00011676	WBGene00011676	cyp-13A2	T10B9.7	NA	1	6	1.0215e-15	1.6432	51.2103	2.4397	3.206	0.97978	1.8594e-27	0.26845	35.6285	0.26845	0.21093	0.41728	0.110034	0.0657923	0.425892	0.120588	0.070293	0.447607	-3.05184	-3.83048	-1.15969	0.0774786	-2.68067	0.397961	cyp-13A2 encodes one of ~80 C. elegans cytochrome P450s: membrane-associated, heme-containing NADPH-dependent monooxygenases that catalyze the oxidative metabolism of a variety of exogenous compounds and endogenous substrates.
F49E2.2a;F49E2.2c;F49E2.2b	WBGene00009886;WBGene00009886;WBGene00009886	WBGene00009886	NA	F49E2.2	Spermatogenic	3	9	2.7253e-79	1.1055	17.4283	1.1596	1.1474	0.83729	1.5724e-61	1.3411	2.0602	1.3139	1.3689	1.3372	1.13306	1.19305	1.59706	1.24174	1.27466	1.67849	0.312364	0.350112	0.747163	0.077545	0.46988	0.397961	NA
ZK418.9a	WBGene00022738	WBGene00022738	NA	ZK418.9	Gender neutral	1	10	3.9592e-40	1.4928	10.4992	1.7688	1.4322	1.6111	3.6548e-60	0.99272	9.30719	0.95362	1.1122	1.1366	0.539134	0.776568	0.705481	0.590845	0.829691	0.741452	-0.759149	-0.269354	-0.431574	0.0775519	-0.486692	0.397961	ZK418.9 encodes two proteins by alternative splicing, belonging to an ancient family of single-stranded nucleic acid-binding proteins, that are predicted to regulate gene expression through binding either mRNA or (locally) single-stranded DNA; they are most likely to specifically bind one or more discrete mRNAs and regulate their spatial localization or alternative splicing.
F23B2.12	WBGene00003957	WBGene00003957	pcp-2	F23B2.12	Gender neutral	1	13	7.2327e-48	0.3945	11.5656	0.37107	0.45912	0.38697	3.0524e-35	0.32024	3.51772	0.31055	0.32999	0.31079	0.836904	0.718745	0.803137	0.917176	0.767913	0.844088	-0.12473	-0.380986	-0.244534	0.0775634	-0.250083	0.397961	pcp-2 encodes a prolyl carboxypeptidase.
F55C10.1b;F55C10.1a	WBGene00000554;WBGene00000554	WBGene00000554	cnb-1	F55C10.1	Gender neutral	2	6	3.8779e-41	1.2274	16.217	1.1501	1.5863	1.4842	1.8065e-22	1.9838	3.34917	1.9749	1.872	1.9928	1.71716	1.1801	1.34268	1.88186	1.26083	1.41114	0.912156	0.334378	0.496859	0.0775722	0.581131	0.397961	cnb-1 encodes an ortholog of calcineurin B, the regulatory subunit of the protein phosphatase 2B with four EF-hand motifs for calcium binding, that binds TAX-6 (a calcineurin A ortholog) in a calcium-dependent manner; CNB-1 binds calcium, enhances the phosphatase activity of TAX-6 in vitro, promotes transcription of rcn-1, and is required for normal cuticle formation, sperm morphology, and brood …
C36E6.1b	WBGene00016489	WBGene00016489	NA	C36E6.1	Oogenic	1	4	7.0568e-14	1.5813	55.0162	3.3712	1.8023	1.1203	1.4363e-22	1.023	19.6677	NA	0.74403	0.56235	NA	0.412823	0.501964	NA	0.441063	0.527558	NA	-1.18094	-0.922598	0.0777967	-1.05177	0.398392	C36E6.1 encodes two proteins by alternative splicing, belonging to an ancient family of single-stranded nucleic acid-binding proteins, that are predicted to regulate gene expression through binding either mRNA or (locally) single-stranded DNA; they are most likely to specifically bind one or more discrete mRNAs and regulate their spatial localization or alternative splicing.
T28D6.6a;T28D6.6b	WBGene00012126;WBGene00012126	WBGene00012126	NA	T28D6.6	Gender neutral	2	10	1.2136e-207	0.36362	6.21892	0.33487	0.36986	0.37664	3.4696e-80	0.23266	29.1042	0.19109	0.14955	0.26563	0.570639	0.404342	0.705262	0.625372	0.432003	0.741223	-0.677213	-1.21089	-0.432021	0.078164	-0.773374	0.399084	NA
Y54E5A.5	WBGene00013200	WBGene00013200	NA	Y54E5A.5	Gender neutral	1	4	3.8054e-45	1.1415	5.16149	1.1762	1.1078	1.0618	4.9194e-140	0.97117	4.29114	0.89482	0.97117	0.91374	0.760772	0.876665	0.860558	0.833741	0.936637	0.904436	-0.262328	-0.0944385	-0.144909	0.0782132	-0.167225	0.399084	NA
Y38F2AL.1	WBGene00021415	WBGene00021415	nsy-4	Y38F2AL.1	Gender neutral	1	5	5.618e-96	0.14915	28.9197	NA	0.14915	0.098506	6.6415e-66	0.45315	34.3056	0.32436	0.63308	0.65249	NA	4.24459	6.62386	NA	4.53495	6.9616	NA	2.18109	2.79942	0.0786343	2.49025	0.400443	nsy-4 encodes a member of the PMP22/EMP/claudin/calcium channel gamma subunit family; nsy-4 is worm-specific, with obvious homologs only in C. elegans; nsy-4 functions with nsy-5 to induce the AWC chemosensory neuron ON fate by regulating the activity of the UNC-2/UNC-36 calcium channel.
T19B10.4a	WBGene00004152	WBGene00004152	pqn-70	T19B10.4	Gender neutral	1	5	1.1826e-42	3.0727	15.5188	3.1168	3.0388	2.3213	1.9725e-63	1.5064	26.7831	1.5758	0.91204	1.4401	0.505583	0.300132	0.620385	0.554075	0.320663	0.652018	-0.851846	-1.64087	-0.617017	0.0788319	-1.03658	0.400443	The protein product of this gene is predicted to contain a glutamine/asparagine (Q/N)-rich ('prion') domain, by the algorithm of Michelitsch and Weissman (as of the WS77 release of WormBase, i.e., in wormpep77).
Y87G2A.5	WBGene00006936	WBGene00006936	vars-2	Y87G2A.5	Gender neutral	1	42	0	0.3627	7.68817	0.36049	0.41118	0.3613	0	0.22841	19.6694	0.27242	0.20766	0.18881	0.755694	0.505034	0.522585	0.828176	0.539583	0.549231	-0.271991	-0.890084	-0.864515	0.078903	-0.67553	0.400443	vrs-2 encodes a predicted cytoplasmic valyl-tRNA synthetase (ValRS), a class I aminoacyl-tRNA synthetase that catalyzes the attachment of valine to its cognate tRNA and is thus required for protein biosynthesis; in C. elegans, VRS-2 activity is required for embryonic and germline development.
F40A3.6	WBGene00018221	WBGene00018221	NA	F40A3.6	Gender neutral	1	7	1.3064e-23	2.6297	12.0841	3.0717	2.4097	2.8256	3.556e-26	1.8444	5.13186	1.7812	1.972	1.8582	0.579874	0.818359	0.65763	0.635493	0.874342	0.691162	-0.654052	-0.193731	-0.532904	0.0791137	-0.460229	0.400796	NA
VW02B12L.1	WBGene00006915	WBGene00006915	vha-6	VW02B12L.1	Gender neutral	1	22	5.2425e-239	0.28555	18.7475	0.28555	0.28652	0.20223	3.5702e-302	0.12029	30.1137	0.22058	0.2032	0.11877	0.772474	0.7092	0.587302	0.846566	0.757715	0.617247	-0.240306	-0.400272	-0.696079	0.0792557	-0.445552	0.400799	vha-6 encodes an ortholog of subunit a of the membrane-bound (V0) domain of vacuolar proton-translocating ATPase (V-ATPase); VHA-6 is orthologous to human ATP6N1A (OMIM:192130), ATP6V0A2, ATP6V0A4 (OMIM:605239, mutated in distal renal tubular acidosis), and TCIRG1 (OMIM:604592, mutated in osteopetrosis); VHA-6 is expressed in germline (P2 through Z3 cells until the comma stage), on the apical sur…
F26D10.9a	WBGene00000224	WBGene00000224	atgp-1	F26D10.9	Gender neutral	1	18	6.7113e-214	0.3924	36.2856	0.55932	0.44268	0.25729	7.2538e-157	0.52657	19.5886	0.64329	0.54133	0.43219	1.15013	1.22285	1.67978	1.26044	1.3065	1.76543	0.333931	0.385707	0.820018	0.0795717	0.513219	0.400984	atgp-1 encodes a predicted amino acid transporter glycoprotein subunit; when co-expressed in Xenopus oocytes with the AAT-1 or AAT-3 catalytic subunit, ATGP-1 is not able to facilitate amino acid uptake, even though ATGP-1 is able to covalently associate with AAT-1 or AAT-3 in the Xenopus expression system; however, when co-expressed with AAT-9, ATGP-1 is able to enhance the activity of this cata…
R06C7.10	WBGene00002348	WBGene00002348	myo-1	R06C7.10	Gender neutral	1	92	0	1.2599	0.987269	1.2501	1.2551	1.2737	0	1.5076	8.04253	1.5434	1.5076	1.3247	1.23462	1.20118	1.04004	1.35304	1.28335	1.09307	0.436204	0.359915	0.128387	0.079575	0.308169	0.400984	NA
T04A11.4;T04A11.1	WBGene00011419;WBGene00011416	WBGene00011419;WBGene00011416	NA	T04A11.4;T04A11.1	NA	2	10	1.6037e-30	0.29921	14.477	0.29463	0.2659	0.3524	2.6642e-12	0.6747	28.0161	0.5023	NA	0.75048	1.70485	NA	2.12963	1.86837	NA	2.23821	0.901781	NA	1.16235	0.0799413	1.03206	0.401796	NA
C29F9.7	WBGene00003931	WBGene00003931	pat-4	C29F9.7	Gender neutral	1	13	6.0458e-215	0.51201	10.4354	0.4326	0.5284	0.51201	1.4061e-90	0.66569	9.63711	0.76597	0.63291	0.68607	1.77062	1.19779	1.33995	1.94045	1.27972	1.40828	0.95639	0.355833	0.493931	0.0801912	0.602051	0.401796	The pat-4 gene encodes a serine/threonine kinase orthologous to human integrin-linked kinase (ILK, OMIM:602366) and is required for formation of integrin-mediated muscle cell attachments during embryogenesis; PAT-4 probably functions as an adaptor molecule and localizes to dense bodies and M lines; PAT-4 forms a ternary complex with PAT-6/actopaxin and UNC-112, and requires UNC-112, UNC-52/perlec…
F27C1.7a;F27C1.7b	WBGene00000230;WBGene00000230	WBGene00000230	atp-3	F27C1.7	Gender neutral	2	14	4.2744e-119	0.94144	8.8524	0.93992	0.92105	1.0799	3.8875e-220	1.1433	7.77817	1.1019	1.2839	1.1679	1.17233	1.39395	1.08149	1.28478	1.48931	1.13663	0.361519	0.574645	0.184766	0.0802012	0.373643	0.401796	atp-3 encodes the C. elegans homolog of the ATP5O subunit of mitochondrial ATP synthase (complex V); as part of the ATP synthase complex, ATP-3 controls respiration and regulates growth rate and body size, aging, and rates of behaviors such as pharyngeal pumping, defecation, and locomotion; loss of atp-3 function during larval development indicates that respiratory rates established during develo…
F10D11.1	WBGene00004931	WBGene00004931	sod-2	F10D11.1	Gender neutral	1	4	1.0315e-31	1.1197	12.2303	0.97102	1.2411	1.1443	4.0677e-23	1.4905	4.42968	1.5545	1.4283	1.4603	1.60089	1.15083	1.27615	1.75444	1.22956	1.34122	0.811013	0.298143	0.423547	0.0804267	0.510901	0.401796	sod-2 encodes a iron/manganese superoxide dismutase, predicted to be mitochondrial, that might defend against oxidative stress and promote normal lifespan; sod-2 mRNA levels are diminished by mutation of daf-16, and heterologously expressed SOD-2 in E. coli protects against methyl viologen-induced oxidative stress.
T17E9.2a;T17E9.2b;T17E9.2c	WBGene00020549;WBGene00020549;WBGene00020549	WBGene00020549	nmt-1	T17E9.2	Gender neutral	3	17	9.0831e-276	0.37989	2.81515	0.38509	0.36469	0.37989	6.2513e-50	0.25783	12.5797	0.24035	0.30546	0.25783	0.62414	0.837588	0.678696	0.684004	0.894886	0.713302	-0.547923	-0.160224	-0.487414	0.0804442	-0.398521	0.401796	nmt-1 encodes an N-myristoyl transferase; by homology, NMT-1 is predicted to catalyze the cotranslational attachment of myristate from CoA to the N-terminal glycine residue of proteins; in C. elegans, nmt-1 is widely expressed and required for a number of diverse processes, including development, locomotion, and apoptosis.
ZK328.5b;ZK328.5a;ZK328.5c	WBGene00003796;WBGene00003796;WBGene00003796	WBGene00003796	npp-10	ZK328.5	NA	3	24	2.6468e-112	1.3121	23.4749	0.86708	1.3614	1.339	5.3314e-112	1.7085	19.7096	1.5576	2.1542	1.5527	1.79637	1.58234	1.1596	1.96867	1.69059	1.21872	0.977223	0.757524	0.28537	0.0808843	0.673373	0.403133	npp-10 is orthologous to the human gene NUCLEOPORIN, 98-KD (NUP98; OMIM:601021), which can promote leukemias (myelodysplastic syndromes, AML, or CML) when chromosomally rearranged.
Y54G11A.8b;Y54G11A.8a	WBGene00013217;WBGene00013217	WBGene00013217	ddl-3	Y54G11A.8	NA	2	5	4.7742e-15	0.37204	26.7219	NA	0.44597	0.30422	3.6838e-39	0.23023	39.4126	0.45085	0.31202	0.19864	NA	0.699643	0.652949	NA	0.747505	0.686242	NA	-0.419845	-0.543212	0.0811086	-0.481528	0.403133	NA
ZK1127.10	WBGene00022856	WBGene00022856	cth-2	ZK1127.10	Spermatogenic	1	10	2.1781e-205	0.48878	9.55397	0.43267	0.47412	0.52366	3.5214e-166	0.33832	21.5343	0.30779	0.34887	0.4629	0.711374	0.735826	0.883971	0.779605	0.786163	0.929043	-0.359185	-0.3471	-0.106183	0.0814156	-0.270822	0.403133	cth-2 encodes a putative cystathionine gamma-lyase; CTH-2 is orthologous to human CTH (OMIM:607657, mutated in cystathioninuria), extremely similar to its paralog CTH-1, and also paralogous to CBL-1; either CTH-2, or CTH-1, or both proteins weakly inhibit DHC-1 in vivo; CTH-2 is expressed in both larval and adult hypodermis, anal depressor muscle, and body wall muscle, as well as in adult vulval …
F30A10.10	WBGene00009267	WBGene00009267	usp-48	F30A10.10	Gender neutral	1	7	7.6819e-18	2.7183	76.1962	0.83389	0.8029	2.7465	2.207e-21	0.37968	16.8417	0.35274	0.37256	0.47843	0.423005	0.464018	0.174196	0.463578	0.495761	0.183078	-1.10912	-1.01228	-2.44947	0.0814853	-1.52362	0.403133	NA
M88.7	WBGene00010909	WBGene00010909	cisd-3.1	M88.7	Gender neutral	1	3	3.8549e-88	0.61243	19.2278	0.75147	0.74203	0.52304	2.7e-07	0.47913	18.9977	NA	0.52721	0.40234	NA	0.710497	0.769234	NA	0.759101	0.808456	NA	-0.397637	-0.306759	0.0816825	-0.352198	0.403133	NA
Y54G2A.18	WBGene00021883	WBGene00021883	NA	Y54G2A.18	Gender neutral	1	3	2.3356e-54	0.26263	28.8053	0.16875	0.15509	0.25795	6.7381e-23	0.28674	18.5868	0.24737	0.19535	0.28517	1.4659	1.25959	1.10552	1.6065	1.34576	1.16189	0.683919	0.428419	0.216478	0.0818161	0.442938	0.403133	NA
Y75B7AR.1	WBGene00022287	WBGene00022287	NA	Y75B7AR.1	NA	1	5	2.0778e-20	0.23486	17.5235	0.22561	0.30752	0.23486	1.2544e-41	0.15754	16.3303	0.15754	0.1185	0.12178	0.698285	0.385341	0.518522	0.76526	0.411701	0.54496	-0.385977	-1.28033	-0.875777	0.0818448	-0.847361	0.403133	NA
ZK863.6	WBGene00001088	WBGene00001088	dpy-30	ZK863.6	Gender neutral	1	4	1.0613e-30	0.8946	18.0478	1.2045	0.8727	0.91705	1.2184e-52	0.57338	32.6118	0.65192	0.34427	0.6602	0.541237	0.394488	0.719917	0.59315	0.421475	0.756625	-0.753532	-1.24648	-0.40235	0.08212	-0.800788	0.403133	The dpy-30 gene encodes an essential nuclear protein required for hermaphrodite dosage compensation as well as normal male development; DPY-30 is expressed ubiquitously throughout development and can be detected in two different multiprotein complexes: the SDC complex involved in dosage compensation and a second complex containing NOX-1 (a WD repeat-containing protein) and ASH-2 (a trithorax-rela…
Y75B8A.25	WBGene00013558	WBGene00013558	NA	Y75B8A.25	Gender neutral	1	5	2.6553e-17	0.66363	29.3406	0.66363	0.44729	0.38487	1.4566e-13	0.59346	46.8818	1.3088	0.93942	0.4635	1.97218	2.10025	1.2043	2.16134	2.24392	1.26571	1.11193	1.16602	0.339945	0.0821272	0.872633	0.403133	NA
F56A3.4	WBGene00004955	WBGene00004955	spd-5	F56A3.4	Gender neutral	1	14	2.0302e-50	1.4453	24.638	1.1754	1.9012	1.4199	4.304e-65	0.87168	13.2559	0.75527	0.80451	0.96864	0.642564	0.423159	0.682189	0.704196	0.452107	0.716973	-0.505952	-1.14526	-0.48001	0.0823635	-0.710409	0.403133	spd-5 encodes a coiled-coil domain protein; spd-5 activity is required for centrosome maturation, symmetry breaking, pronuclear migration, mitotic spindle assembly, and cell division; in regulating centrosome maturation, spd-5 interacts genetically with spd-2, which also encodes a coiled-coil protein; SPD-5 physically interacts with CED-9, a C. elegans BCL2 ortholog and spd-5(RNAi) results in inc…
R12A1.4	WBGene00001578	WBGene00001578	ges-1	R12A1.4	Gender neutral	1	12	7.2375e-84	0.40461	21.5769	0.56349	0.39642	0.39342	5.0786e-28	0.69689	18.7707	0.67926	0.5585	0.81526	1.20545	1.40886	2.07224	1.32107	1.50524	2.1779	0.401709	0.589991	1.12294	0.0824415	0.704879	0.403133	ges-1 encodes a gut-specific type B carboxylesterase; by homology, GES-1 hydrolyzes carboxylic ester substrates to yield an alcohol and a carboxylic anion, however, loss of GES-1 activity via mutation or RNAi does not result in any obvious abnormalities; GES-1 is expressed solely in the intestinal, or E, lineage from the 4 E-cell stage of gut development through adulthood; GES-1 contains a C-term…
Y22D7AL.10	WBGene00021248	WBGene00021248	NA	Y22D7AL.10	Gender neutral	1	9	7.69e-54	1.2106	10.9317	1.2847	1.1615	1.0313	2.8858e-32	1.2665	14.0647	1.344	1.4978	1.1274	1.04616	1.28954	1.09318	1.1465	1.37775	1.14892	0.197237	0.462319	0.200283	0.082503	0.286613	0.403133	NA
H38K22.1	WBGene00001352	WBGene00001352	evl-14	H38K22.1	Gender neutral	1	14	4.2958e-49	2.9713	19.7186	0.36375	0.2448	0.29799	1.0356e-26	0.30629	15.443	0.34471	0.25264	0.29711	0.947656	1.03203	0.997047	1.03855	1.10263	1.04789	0.0545715	0.140943	0.0674805	0.0826423	0.0876649	0.403133	evl-14 encodes a homolog of the yeast sister cohesion protein Pds5p that functions during both mitosis and meiosis and is implicated in the maintenance of sister chromatid cohesion in late prophase, and affects vulval morphology, meiotic germline development, embryonic and larval viability, fertility, and cell divisions in the germ line as well as in vulval and somatic gonad lineages; some of the…
R05H10.2	WBGene00011043	WBGene00011043	rbm-28	R05H10.2	Gender neutral	1	4	5.2311e-23	1.0768	2.88585	1.0834	1.0768	1.0273	1.0206e-25	0.44054	36.9418	0.54361	0.62713	0.28371	0.501763	0.582402	0.276171	0.549889	0.622243	0.290252	-0.862787	-0.684451	-1.78462	0.0827012	-1.11062	0.403133	NA
F43G9.10	WBGene00009671	WBGene00009671	mfap-1	F43G9.10	Gender neutral	1	2	3.2936e-05	1.2354	13.0037	1.1996	0.99757	NA	4.3337e-09	0.68256	17.1387	0.80054	0.6213	0.58679	0.667339	0.622813	NA	0.731347	0.665419	NA	-0.451372	-0.587665	NA	0.0830325	-0.519519	0.403666	mfap-1 encodes the C. elegans ortholog of the highly conserved mammalian microfibrillar-association protein1 (MFAP1); in C. elegans, MFAP-1 regulates alternative splicing and is essential for development; targets of MFAP-1 regulation include tos-1; MFAP-1 interacts with a number of protein in yeast two-hybrid screens including the products of K04G7.11 and D1054.14 that also encode presumptive spl…
C26F1.4	WBGene00004499	WBGene00004499	rps-30	C26F1.4	Gender neutral	1	2	1.3005e-06	2.8969	7.01994	2.2343	NA	2.4677	1.1401e-08	1.2034	20.0115	0.8151	1.1996	1.1616	0.364812	NA	0.470722	0.399803	NA	0.494723	-1.32264	NA	-1.01531	0.0832091	-1.16897	0.403666	rps-30 encodes two proteins, a small ribosomal subunit S30 protein and ubiquitin, which is cleaved from the ribosomal protein posttranslationally; by homology, S30 is predicted to function in protein biosynthesis and ubiquitin in protein degradation; in C. elegans, loss of rps-30 function via RNA-mediated interference (RNAi) does not result in any obvious abnormalities.
C47E8.5	WBGene00000915	WBGene00000915	daf-21	C47E8.5	Gender neutral	1	39	0	0.46345	4.74227	0.49076	0.44649	0.47327	0	0.36381	10.2181	0.32369	0.3582	0.39715	0.659569	0.802258	0.839162	0.722831	0.857139	0.881949	-0.468269	-0.222399	-0.181232	0.0833506	-0.290634	0.403666	daf-21 encodes a member of the Hsp90 family of molecular chaperones; DAF-21 activity is required for larval development, negative regulation of dauer larva formation, and a number of specific chemosensory behaviors, such as the response to chemicals and odorants detected by the ASE and AWC sensory neurons; a daf-21 sensory defect can be rescued by a cyclic GMP analogue, suggesting that, in regula…
F52H3.7a	WBGene00002265	WBGene00002265	lec-2	F52H3.7	Spermatogenic	1	24	3.1563e-272	1.8461	13.7168	1.9053	1.5251	1.9907	6.0467e-197	2.785	14.3591	2.4513	3.2388	2.7059	1.28657	2.12366	1.35927	1.40997	2.26894	1.42858	0.495664	1.18202	0.51458	0.0836036	0.730754	0.403666	lec-2 encodes a 'tandem repeat' type galectin (beta-galactosyl-binding lectin) containing two, tandemly arranged carbohydrate recognition domains; by homology, LEC-2 may play roles in cell adhesion and aggregation, proliferation, or programmed cell death.
F33H2.6	WBGene00009369	WBGene00009369	NA	F33H2.6	Gender neutral	1	7	1.0139e-36	0.89304	19.4491	0.91487	1.2464	0.89304	6.6195e-25	0.53029	11.6815	0.45748	NA	0.38767	0.500049	NA	0.434101	0.548011	NA	0.456236	-0.867723	NA	-1.13215	0.0836894	-0.999935	0.403666	NA
F12F6.6	WBGene00004755	WBGene00004755	sec-24.1	F12F6.6	Gender neutral	1	20	1.9271e-129	0.36271	28.4112	0.36386	0.57212	0.35654	4.8804e-106	0.24831	3.60201	0.24021	0.25804	0.25125	0.660171	0.451024	0.70469	0.723492	0.481878	0.740621	-0.466952	-1.05326	-0.433193	0.0837433	-0.651135	0.403666	sec-24.1 encodes one of two C. elegans Sec24 homologs; in Saccharomyces cerevisiae, Sec24 is a member of the Sec24-Sec23 subunit of the COPII coat complex, assembly of which is essential for the first step of secretory protein transport from the endoplasmic reticulum (ER) to the Golgi; by homology with Sec24, SEC-24.1 is predicted to facilitate vesicle cargo selection, and likely contains multipl…
Y38F2AL.3a	WBGene00006920	WBGene00006920	vha-11	Y38F2AL.3	Gender neutral	1	25	0	1.0148	2.82981	1.0485	0.99092	1.024	9.632e-282	1.1573	8.87088	1.2564	1.1575	1.0515	1.19828	1.16811	1.02686	1.31322	1.24801	1.07921	0.393105	0.319635	0.10998	0.0838173	0.27424	0.403666	vha-11 encodes, by alternative splicing, two isoforms of an ortholog of subunit C of the cytoplasmic (V1) domain of vacuolar proton-translocating ATPase (V-ATPase); VHA-11 is a predicted cytosolic stator (stalk) component; VHA-11 is found in dot-like structures around embryonic nuclei, with diffuse distribution in embryonic cytoplasm; in later embryos (comma stage onward), VHA-11 is found in gut …
Y80D3A.2a	WBGene00001258	WBGene00001258	emb-4	Y80D3A.2	Gender neutral	1	33	6.6649e-122	0.29425	10.3722	0.25647	0.26179	0.30842	5.7169e-153	0.2311	27.8424	0.16616	0.17005	0.26463	0.647873	0.649566	0.858018	0.710014	0.694002	0.901768	-0.494081	-0.526988	-0.149172	0.0840294	-0.390081	0.403666	emb-4 (also known as mal-2 or sel-6) encodes a nuclear protein orthologous to human AQR/IBP160, an intron-binding spliceosomal 'Aquarius' protein with a helicase-like domain; EMB-4 is required for the loss of PIE-1 and H3meK4 histones from the germline at its Z2/Z3 stage, and thus for the condensation of germline chromatin in Z2/Z3; EMB-4 is also required for normal embryonic and postembryonic de…
Y23H5A.3	WBGene00021270	WBGene00021270	NA	Y23H5A.3	Gender neutral	1	5	1.1083e-16	1.8126	11.0694	1.4648	1.7873	1.7863	3.3914e-13	0.93427	20.9666	0.99037	0.93478	0.65409	0.676113	0.523012	0.36617	0.740962	0.558791	0.384841	-0.432529	-0.83962	-1.37767	0.0840911	-0.883271	0.403666	NA
ZK512.5b;ZK512.5a	WBGene00013985;WBGene00013985	WBGene00013985	sec-16	ZK512.5	Gender neutral	2	8	4.4631e-28	0.34526	34.3456	0.20311	0.29469	0.41064	1.369e-39	0.48196	30.9588	0.69174	0.42648	0.81794	3.40574	1.44722	1.99187	3.7324	1.54622	2.09343	1.9001	0.628743	1.06587	0.0847352	1.19824	0.404975	sec-16 encodes a scaffolding protein homologous to human SEC-16A (OMIM: 612854); SEC-16 directly interacts with TFG-1; SEC-16 localizes to endoplasmic reticulum exit sites with both TFG-1 and COPII machinery; levels of SEC-16 correlates with those of TFG-1, regardless of whether they were high or low SEC-16 requires TFG-1 to accumulate normally and TFG-1 requires SEC-16 for its localization on en…
R11H6.1	WBGene00003982	WBGene00003982	pes-9	R11H6.1	Gender neutral	1	18	0	0.51688	6.32884	0.53122	0.52919	0.47416	1.0407e-181	0.62248	21.1747	0.67303	0.79854	0.51817	1.26695	1.50899	1.09282	1.38847	1.61221	1.14854	0.473497	0.689042	0.199799	0.0849771	0.454113	0.404975	pes-9 encodes a zinc metallopeptidase; pes-9 was originally identified in a promoter trap screen for sequences that direct reporter gene expression in specific cell types during C. elegans development; pes-9 sequences direct expression in a limited number of cells in the early embryo and in putative head and tail hypodermal cells in adults; after some confusion, the pes-9 reporter gene fusion was…
R10E11.1c;R10E11.1a;R10E11.1b	WBGene00000366;WBGene00000366;WBGene00000366	WBGene00000366	cbp-1	R10E11.1	Gender neutral	3	8	1.3574e-22	0.39703	16.0351	0.47586	0.4605	0.34985	1.0648e-17	0.54024	4.02467	0.54633	0.55694	0.58989	1.14809	1.20942	1.68612	1.25821	1.29216	1.7721	0.331371	0.369784	0.825457	0.0850205	0.508871	0.404975	cbp-1 encodes a homolog of the mammalian transcriptional cofactors CBP (OMIM:600140) and p300 (E1A-BINDING PROTEIN, 300-KD; OMIM:602700) that have been shown to possess histone acetyltransferase activity, and which, when mutated, lead to Rubinstein-Taybi syndrome (OMIM:180849) and colorectal cancer (OMIM:114500); at least one splicing form of CBP-1 exhibits histone acetyltransferase (HAT) activit…
F56H1.4	WBGene00004505	WBGene00004505	rpt-5	F56H1.4	Gender neutral	1	16	0	1.7864	4.7793	1.8405	1.6907	1.8371	8.2231e-179	1.8393	13.0952	2.27	1.7445	2.0788	1.23336	1.03182	1.13157	1.35166	1.10241	1.18926	0.43473	0.140656	0.250068	0.0850429	0.275151	0.404975	rpt-5 encodes a triple A ATPase subunit of the 26S proteasome's 19S regulatory particle (RP) base subcomplex; RPT-5 is required for embryonic, larval, and germline development and by homology, is predicted to function in unfolding protein substrates and translocating them into the core proteolytic particle (CP) of the proteasome.
C29E6.1b;C29E6.1c;C29E6.1a	WBGene00002827;WBGene00002827;WBGene00002827	WBGene00002827	let-653	C29E6.1	NA	3	3	3.5852e-09	0.30222	16.8268	NA	0.1813	0.23027	5.9739e-14	0.37999	77.8961	1.0551	0.28594	0.32623	NA	1.57716	1.41673	NA	1.68506	1.48897	NA	0.752797	0.57431	0.0851101	0.663554	0.404975	let-653 encodes a mucin-like protein similar to the highly glycosylated mucins secreted by the apical surface of epithelia and believed to provide a protective barrier to exposed cellular surfaces; LET-653 is required for viability, locomotion, and for maintaining the tubular epithelial structure of the excretory cell canals.
C14B9.7	WBGene00004433	WBGene00004433	rpl-21	C14B9.7	Gender neutral	1	10	4.7333e-217	0.90342	15.6706	0.98531	0.71789	0.88802	0	0.52569	13.0326	0.54	0.5593	0.43539	0.548051	0.779089	0.490293	0.600617	0.832385	0.515292	-0.735483	-0.264677	-0.956537	0.0854814	-0.652232	0.404975	rpl-21 encodes a large ribosomal subunit L21 protein; by homology, RPL-21 is predicted to function in protein biosynthesis; in C. elegans, RPL-21 activity is required for embryonic and germline development.
T22B11.5a;T22B11.5b	WBGene00020679;WBGene00020679	WBGene00020679	ogdh-1	T22B11.5	Gender neutral	2	32	0	0.52888	4.84746	0.49343	0.54308	0.52626	0	0.5837	4.87388	0.54855	0.53656	0.58849	1.11171	0.987994	1.11825	1.21834	1.05558	1.17527	0.284913	0.078038	0.232989	0.0854907	0.198647	0.404975	The T22B11.5 gene encodes an ortholog of the human gene OGDH, which when mutated leads to alpha-ketoglutarate deficiency (OMIM:203740); the T22B11.5 protein is predicted to be mitochondrial with 68% accuracy.
R09H10.5	WBGene00011182	WBGene00011182	NA	R09H10.5	Gender neutral	1	13	6.4471e-193	0.41223	13.7182	0.35436	0.33472	0.43166	1.6229e-248	0.4547	9.12584	0.42609	0.51105	0.48183	1.20242	1.5268	1.11623	1.31775	1.63124	1.17314	0.398078	0.705973	0.230376	0.0856251	0.444809	0.404975	NA
F55A4.1	WBGene00018853	WBGene00018853	sec-22	F55A4.1	Oogenic	1	10	1.4263e-98	0.33774	3.60075	0.34879	0.36287	0.33774	2.5549e-51	0.20117	22.7065	0.1903	0.29417	0.22084	0.545601	0.810676	0.653876	0.597932	0.866133	0.687216	-0.741948	-0.207339	-0.541164	0.0859745	-0.496817	0.404975	NA
W09C5.6a	WBGene00004445	WBGene00004445	rpl-31	W09C5.6	Gender neutral	1	2	7.2599e-10	0.61022	9.92778	0.65059	0.57236	0.69829	2.5552e-261	0.36977	29.0531	0.21748	0.39873	0.34478	0.334281	0.696642	0.493749	0.366344	0.744298	0.518925	-1.44873	-0.426047	-0.946403	0.0860361	-0.940394	0.404975	rpl-31 encodes a large ribosomal subunit L31 protein.
F48F7.1a;F48F7.1b	WBGene00000105;WBGene00000105	WBGene00000105	alg-1	F48F7.1	NA	2	17	1.1475e-132	0.32698	14.5377	0.32926	0.31032	0.24719	4.2463e-97	0.36474	24.478	0.52296	0.3379	0.36474	1.58829	1.08888	1.47555	1.74063	1.16336	1.55078	0.799609	0.218303	0.632995	0.0860873	0.550302	0.404975	alg-1 encodes an Argonaut ortholog; alg-1 is involved in RNA interference and affects developmental timing along with alg-2 and dcr-1 by regulating expression of the lin-4 and let-7 small temporal RNAs.
F02A9.2a	WBGene00001385	WBGene00001385	far-1	F02A9.2	Spermatogenic	1	20	0	1.1051	0.831612	1.091	1.1033	1.1089	0	1.3549	12.6097	1.5268	1.1861	1.3437	1.39945	1.07505	1.21174	1.53368	1.14859	1.27353	0.616996	0.199864	0.348829	0.086102	0.388563	0.404975	far-1 encodes a fatty acid/retinol binding protein; expressed throughout development with highest expression levels in L3 stage larvae and in adult males.
B0495.7	WBGene00015206	WBGene00015206	NA	B0495.7	Gender neutral	1	15	1.6637e-94	0.13016	20.1786	0.13752	0.10298	0.15535	9.0393e-139	0.17479	12.5915	0.23597	0.21179	0.18308	1.7159	2.05661	1.1785	1.88048	2.1973	1.23859	0.911098	1.13573	0.308699	0.0862796	0.785177	0.404975	NA
Y76B12C.7a;Y76B12C.7b	WBGene00022301;WBGene00022301	WBGene00022301	cpsf-1	Y76B12C.7	Gender neutral	2	12	9.9402e-50	0.35828	41.0435	0.34671	0.36014	0.68243	3.3378e-25	0.34964	28.1556	0.271	0.28173	0.43698	0.781633	0.782279	0.640329	0.856603	0.835794	0.672979	-0.223301	-0.258781	-0.571367	0.0865001	-0.35115	0.404975	NA
Y54F10AM.10	WBGene00004314	WBGene00004314	rbc-2	Y54F10AM.10	Gender neutral	1	11	1.1728e-26	0.31896	12.4087	0.38644	0.30206	0.3368	1.3914e-44	1.1984	51.607	1.1984	0.60519	0.4633	3.10113	2.00354	1.37559	3.39857	2.1406	1.44573	1.76493	1.09802	0.531802	0.086505	1.13158	0.404975	NA
C06A8.3	WBGene00015514	WBGene00015514	NA	C06A8.3	Gender neutral	1	5	7.9449e-278	1.691	13.2017	1.6736	2.0587	1.6299	0	2.2929	23.0145	1.7093	2.7431	2.3563	1.02133	1.33244	1.44567	1.11929	1.42359	1.51938	0.162586	0.509537	0.603487	0.0866982	0.425203	0.405207	C06A8.3 encodes, along with ZK970.7, one of two C. elegans proteins with similarity to the Onchocerca volvulus Ov17 hypodermal antigen.
R166.4	WBGene00004185	WBGene00004185	pro-1	R166.4	Gender neutral	1	10	3.1165e-96	0.395	16.356	0.43691	0.45274	0.33043	1.3145e-91	0.28037	23.769	0.35464	0.27418	0.22091	0.8117	0.605601	0.668553	0.889554	0.64703	0.702642	-0.168845	-0.628096	-0.509139	0.0870606	-0.43536	0.405207	pro-1 encodes a WD-repeat-containing protein that is orthologous to Saccharomyces cerevisiae IPI3; pro-1 activity is required for ribosome biogenesis and specifically, for efficient processing of intervening sequence 2 (ITS2) from rRNA intermediates during 26S rRNA maturation; during development, pro-1 is essential for larval growth, fertility, and normal cell division patterns; in addition, pro-…
Y37D8A.18	WBGene00012556	WBGene00012556	mrps-10	Y37D8A.18	Gender neutral	1	5	7.2317e-21	0.51287	19.06	0.5016	0.43149	0.34026	3.2646e-12	0.33335	21.5089	NA	0.57392	0.42239	NA	1.33009	1.24137	NA	1.42108	1.30467	NA	0.506986	0.383685	0.087574	0.445336	0.405207	NA
M18.7a	WBGene00000122	WBGene00000122	aly-3	M18.7	Gender neutral	1	9	9.443e-83	1.4933	40.3967	1.253	2.1003	0.98125	2.2334e-126	2.1609	18.7001	1.7688	2.5653	2.0923	1.41165	1.2214	2.13228	1.54705	1.30495	2.241	0.62952	0.383995	1.16414	0.0876338	0.725887	0.405207	aly-3 encodes an RRM motif-containing protein orthologous to human THOC4 (OMIM:604171), and paralogous to ALY-1 and ALY-2; by orthology, ALY-3 is thought to promote recruitment of mRNA export factor to mRNAs; however, ALY-3 has no grossly obvious function in four-way RNAi assays of ALY-1/-3 and W04D2.6, and aly-3(RNAi) had no obvious effect on nuclear retention of tra-2 mRNA in the absence of TRA…
B0511.6	WBGene00015232	WBGene00015232	NA	B0511.6	NA	1	14	1.1049e-137	0.31805	18.4417	0.24118	0.31676	0.35013	5.4156e-179	0.12672	29.14	0.15989	0.089232	0.11721	0.662949	0.281702	0.334761	0.726535	0.300973	0.35183	-0.460895	-1.73229	-1.50705	0.087775	-1.23341	0.405207	B0511.6 encodes a DEAD-box helicase; loss of B0511.6 activity via RNAi indicates that B0511.6 activity is required for larval development.
T28B4.3	WBGene00020886	WBGene00020886	ttr-6	T28B4.3	Gender neutral	1	3	9.7878e-15	1.0548	40.06	1.8839	1.2481	0.83273	0.00016957	1.9059	66.647	4.7669	NA	1.7131	2.53034	NA	2.05721	2.77303	NA	2.1621	1.47146	NA	1.11244	0.0878945	1.29195	0.405207	NA
H20J04.4a;H20J04.4b	WBGene00019219;WBGene00019219	WBGene00019219	NA	H20J04.4	Gender neutral	2	5	3.2348e-31	0.19489	7.03464	0.2133	0.19489	0.18598	5.3249e-21	0.25739	33.4946	0.43759	0.23706	0.27664	2.05152	1.21638	1.48747	2.2483	1.29959	1.56332	1.16883	0.378055	0.64461	0.0879718	0.730499	0.405207	H20J04.4 encodes a DEAD-box helicase; loss of H20J04.4 activity via RNAi indicates that H20J04.4 activity is required for positive regulation of growth rate, reproduction, and vulval morphogenesis.
F52B5.6	WBGene00004439	WBGene00004439	rpl-25.2	F52B5.6	Gender neutral	1	6	2.2867e-43	2.0315	32.4793	2.8823	2.0315	1.5051	0	1.1929	6.36126	1.3312	1.2236	1.1769	0.461853	0.602314	0.781941	0.506152	0.643517	0.821812	-0.982358	-0.63595	-0.28312	0.0882143	-0.633809	0.405207	rpl-25.2 encodes a large ribosomal subunit L23a protein.
C50F2.6a;C50F2.6b	WBGene00001430;WBGene00001430	WBGene00001430	fkb-5	C50F2.6	Gender neutral	2	12	1.2906e-70	1.5727	6.77031	1.6693	1.4773	1.5002	2.2891e-164	1.025	12.909	0.88758	1.1294	1.1109	0.531708	0.764503	0.740501	0.582707	0.816801	0.778259	-0.779159	-0.291943	-0.361679	0.0882313	-0.477593	0.405207	fkb-5 encodes a peptidyl-prolyl cis-trans isomerase (PPIase) that is one of eight FK506 binding proteins encoded by the C. elegans genome; although fkb-5 single mutants show no obvious defects, animals doubly and triply mutant for fkb-5 and other FKB secretory pathway mutants display synthetic, cold-sensitive body morphology and molting defects as well as L1 larval lethality; an fkb-5::lacZ repor…
C44C1.4a	WBGene00016643	WBGene00016643	vps-45	C44C1.4	NA	1	5	1.057e-27	0.3148	20.7816	0.25545	0.38825	0.35585	1.5676e-65	0.44633	25.8889	0.5191	0.69685	0.41831	2.0321	1.79485	1.17552	2.22701	1.91763	1.23546	1.15511	0.939325	0.305051	0.0884448	0.799828	0.405207	NA
F22B5.2b;F22B5.2a	WBGene00001230;WBGene00001230	WBGene00001230	eif-3.G	F22B5.2	Gender neutral	2	10	1.7228e-157	0.80197	13.2833	0.8291	0.80089	0.64244	6.3389e-70	0.53692	8.35903	0.55618	0.47284	0.53692	0.670824	0.590393	0.835751	0.735166	0.630781	0.878365	-0.443859	-0.664789	-0.187107	0.0887367	-0.431918	0.405207	eif-3.G encodes a homolog of eukaryotic translation initiation factor 3, subunit 4 that affects embryonic viability, fertility, and growth.
F33H2.3	WBGene00009367	WBGene00009367	NA	F33H2.3	Gender neutral	1	5	3.4527e-59	0.90686	30.6149	1.6378	1.6708	0.90931	2.4776e-16	2.7456	11.5296	2.4955	2.7261	3.1296	1.52369	1.63161	3.44173	1.66983	1.74323	3.61722	0.739705	0.801763	1.85488	0.0887566	1.13212	0.405207	NA
M02F4.8	WBGene00000175	WBGene00000175	aqp-7	M02F4.8	Spermatogenic	1	2	4.9257e-38	0.14883	8.40948	0.14021	0.14015	0.16164	1.2976e-30	0.25086	30.244	0.25086	0.15735	0.29683	1.78917	1.12273	1.83636	1.96078	1.19953	1.93	0.971429	0.262469	0.9486	0.0888222	0.727499	0.405207	aqp-7 encodes an aquaglyceroporin whose expression in Xenopus oocytes increases either water or glycerol permeability five- to seven-fold; AQP-7 has no function in mass RNAi assays, perhaps reflecting genetic redundancy with its several paralogs; AQP-7 is expressed in muscle punctae (perhaps focal adhesions).
Y47G6A.22	WBGene00021647	WBGene00021647	NA	Y47G6A.22	Gender neutral	1	10	0	1.3242	11.8603	1.5381	1.3475	1.2156	1.1842e-154	0.95607	12.8063	1.0788	0.84045	1.0299	0.701385	0.623711	0.847236	0.768658	0.666378	0.890435	-0.379586	-0.585588	-0.167417	0.0888343	-0.37753	0.405207	NA
Y39G10AR.14	WBGene00003156	WBGene00003156	mcm-4	Y39G10AR.14	Oogenic	1	16	1.2269e-63	1.469	27.391	2.0966	1.2145	1.5584	5.5837e-108	0.83572	20.4619	0.55031	0.71318	0.83572	0.262477	0.587221	0.536268	0.287653	0.627392	0.563612	-1.7976	-0.672561	-0.827227	0.0891063	-1.09913	0.405207	mcm-4 encodes a member of the MCM2/3/5 family with similarity to human MCM4 minichromosome maintenance deficient 4 protein, and affects embryonic viability, nuclear morphology in early embryos, and larval viability.
K01D12.12	WBGene00010471	WBGene00010471	cdr-6	K01D12.12	Oogenic	1	9	2.1001e-77	0.090144	13.1761	0.15122	0.12012	0.12254	2.6991e-108	0.21331	21.1272	0.17127	0.19182	0.25478	1.13259	1.5969	2.07916	1.24122	1.70614	2.18517	0.311759	0.77074	1.12775	0.0892175	0.736749	0.405207	cdr-6 encodes a predicted transmembrane protein that is a member of the C. elegans CDR (cadmium responsive) family of proteins; loss of cdr-6 activity results in shortened lifespan, but has no effect on sensitivity to cadmium or other metals; cdr-6 is expressed postembryonically in pharyngeal and intestinal cells, as well as the rectal gland cell.
C08B6.9	WBGene00000142	WBGene00000142	aos-1	C08B6.9	Gender neutral	1	7	3.6441e-104	0.78889	8.38307	0.7618	0.81205	0.68655	3.0342e-100	0.50411	17.7255	0.55271	0.38712	0.46306	0.725532	0.476719	0.674474	0.795121	0.509331	0.708864	-0.330754	-0.973325	-0.496418	0.0893995	-0.600166	0.405207	aos-1 encodes the C. elegans ortholog of Saccharomyces cerevisiae Aos1p and human SUMO-1 activating enzyme E1 N subunit; by homology, AOS-1 is predicted to form, with a catalytic subunit, UBA-2, a heterodimeric enzyme that activates the ubiquitin-like protein SMO-1/SUMO in preparation for its covalent attachment to target proteins to regulate their subcellular localization and/or stability; in C.…
Y79H2A.6	WBGene00000201	WBGene00000201	arx-3	Y79H2A.6	Gender neutral	1	7	2.2334e-70	0.47167	15.3318	0.54238	0.40485	0.52692	5.6873e-52	0.33614	30.068	0.43743	0.23899	0.31943	0.806501	0.590317	0.606221	0.883856	0.6307	0.637132	-0.178116	-0.664974	-0.650337	0.0895364	-0.497809	0.405207	arx-3 also called as p41Arc encodes a subunit of the actin related protein of the conserved Arp2/3 complex, with 60% amino acid similarity with the homologous genes from human (OMIM: 604223); arx-3 is an essential gene as disruption in the expression by RNAi results in embryonic arrest due to ventral enclosure during morphogenesis; Arp2/3 depletion results in partial shrinking of the Ea/p apical …
B0228.1	WBGene00015059	WBGene00015059	NA	B0228.1	NA	1	3	3.0052e-09	0.37488	26.552	NA	0.29641	0.43344	6.7523e-09	0.75613	13.8464	NA	0.62127	0.75613	NA	2.09598	1.74449	NA	2.23936	1.83344	NA	1.16309	0.874549	0.0895532	1.01882	0.405207	NA
F23F1.8b;F23F1.8a	WBGene00004504;WBGene00004504	WBGene00004504	rpt-4	F23F1.8	Gender neutral	2	16	1.0537e-207	0.99528	4.94614	0.96076	1.0009	1.0598	5.5102e-244	0.83434	0.669341	0.82913	0.83959	0.83779	0.862994	0.838835	0.790517	0.945768	0.896218	0.830825	-0.0804422	-0.158078	-0.267384	0.0896962	-0.168635	0.405207	rpt-4 encodes a predicted ATPase subunit of the 19S regulatory complex of the proteasome that affects body morphology, embryonic viability, growth, movement, and fertility; interacts with itself in yeast two-hybrid assays.
C02F5.6a;C02F5.6b	WBGene00015349;WBGene00015349	WBGene00015349	henn-1	C02F5.6	Gender neutral	2	4	6.5172e-10	1.6027	29.7205	1.6152	1.161	2.133	5.0096e-09	1.6584	39.6685	0.9868	0.50347	0.54173	0.610946	0.433652	0.253976	0.669545	0.463317	0.266926	-0.578748	-1.10993	-1.90549	0.0898177	-1.19806	0.405207	NA
C40H1.7	WBGene00008042	WBGene00008042	NA	C40H1.7	Gender neutral	1	2	2.8193e-06	0.70537	7.02148	0.72621	0.64277	0.72937	4.865e-06	0.36449	9.36928	0.38634	NA	0.33833	0.531995	NA	0.463866	0.583021	NA	0.487518	-0.77838	NA	-1.03647	0.0899314	-0.907426	0.405207	NA
C34E10.5	WBGene00016408	WBGene00016408	prmt-5	C34E10.5	Gender neutral	1	11	3.2958e-80	0.35145	21.7449	0.34071	0.48033	0.33113	8.1816e-52	0.60001	27.0467	0.41692	0.57547	0.3399	1.22368	1.19807	1.02649	1.34105	1.28003	1.07882	0.423362	0.356178	0.10946	0.0899334	0.296333	0.405207	NA
W08G11.4	WBGene00012348	WBGene00012348	pptr-1	W08G11.4	Gender neutral	1	21	1.1046e-185	0.44435	3.03147	0.44435	0.42388	0.44885	5.6803e-237	0.50636	8.10513	0.5033	0.54953	0.4676	1.13267	1.29643	1.04177	1.24131	1.38511	1.09489	0.311858	0.470006	0.130789	0.0899825	0.304217	0.405207	pptr-1 encodes a PP2A holoenzyme regulatory subunit, a member of the B56 family of genes homologous to mammalian PPP2R5B (OMIM: 601644); out of the seven PP2A regulatory subunits only pptr-1 regulates dauer formation downstream of daf-2;pptr-1 controls dauer formation specifically through the IIS pathway; pptr-1 regulates multiple phenotypes associated with the IIS pathways like stress resistance…
C06G3.5b;C06G3.5a	WBGene00015551;WBGene00015551	WBGene00015551	NA	C06G3.5	Gender neutral	2	11	7.1798e-70	1.1701	12.2586	1.3142	1.2246	1.0291	3.7417e-119	0.92867	5.08317	0.99546	0.906	0.92139	0.757465	0.739833	0.895336	0.830117	0.790444	0.940988	-0.268614	-0.339264	-0.087752	0.0903976	-0.231877	0.406431	C06G3.5 is orthologous to human ADENOSINE DEAMINASE (ADA; OMIM:102700), which when mutated leads to severe combined immunodeficiency; in C. elegans, C06G3.5 is an essential gene; C06G3.5 is broadly expressed; about 2% to 6% of C06G3.5a transcripts are RNA edited to change A to G resulting in a change to residue 59 from a D to a G.
C15H11.9	WBGene00007617	WBGene00007617	rrbs-1	C15H11.9	Gender neutral	1	7	1.284e-47	2.1356	12.9542	2.2449	1.7538	2.1801	1.9787e-23	0.92265	30.8913	0.78703	1.2553	0.73632	0.350586	0.71576	0.337746	0.384212	0.764724	0.354967	-1.38003	-0.386989	-1.49424	0.0906144	-1.08709	0.406644	NA
K08C9.4	WBGene00000641	WBGene00000641	col-65	K08C9.4	NA	1	3	2.4326e-14	0.22337	28.6579	0.18844	0.30206	0.19039	4.626e-14	0.19962	5.89721	0.15179	NA	0.165	0.805508	NA	0.866642	0.882769	NA	0.910831	-0.179893	NA	-0.134744	0.0907317	-0.157319	0.406644	NA
F39H2.3	WBGene00009563	WBGene00009563	NA	F39H2.3	Gender neutral	1	4	5.4888e-26	1.1704	5.03244	1.2656	1.1541	1.1704	1.4407e-23	0.94847	9.31763	0.80295	0.92925	0.96112	0.634442	0.805173	0.821189	0.695295	0.860253	0.863061	-0.524304	-0.217166	-0.212466	0.0911153	-0.317979	0.407444	NA
C17G10.9b;C17G10.9a	WBGene00015920;WBGene00015920	WBGene00015920	NA	C17G10.9	Gender neutral	2	25	0	0.51983	6.64945	0.48461	0.49245	0.54663	7.1706e-288	0.33906	10.5099	0.37659	0.33906	0.3051	0.777099	0.688517	0.558147	0.851634	0.735617	0.586606	-0.231694	-0.442973	-0.769535	0.0913686	-0.481401	0.407444	NA
Y62E10A.11b	WBGene00014938	WBGene00014938	mdt-9	Y62E10A.11	Gender neutral	1	5	1.7803e-18	2.0003	20.4466	1.6566	2.1493	2.5151	2.9845e-27	1.8879	28.9897	1.2353	1.2685	2.0062	0.745684	0.590192	0.797662	0.817206	0.630566	0.838334	-0.291228	-0.66528	-0.254403	0.0914636	-0.403637	0.407444	NA
F52D10.3a;F52D10.3b	WBGene00001502;WBGene00001502	WBGene00001502	ftt-2	F52D10.3	Gender neutral	2	19	0	0.79961	8.98689	0.83126	0.83767	0.7111	0	0.9338	5.87719	0.90257	0.90789	1.0005	1.08579	1.08383	1.40698	1.18993	1.15797	1.47872	0.250875	0.211599	0.564344	0.0919124	0.342272	0.407444	ftt-2 encodes a 14-3-3 protein; FTT-2 is required for regulating the localization of the product of YAP-1, a Yes-associated protein (Yap) homolog, between the cytoplasm and the nucleus.
F55A12.3	WBGene00004087	WBGene00004087	ppk-1	F55A12.3	Gender neutral	1	4	4.5271e-33	0.30406	35.6862	0.42508	0.30406	0.20351	1.339e-16	0.51118	61.4575	0.98192	NA	0.38702	2.30997	NA	1.90172	2.53152	NA	1.99869	1.34001	NA	0.999056	0.0921472	1.16953	0.407444	ppk-1 encodes a putative phosphatidylinositol-4-phosphate 5' kinase that is essential for ovulation, intense gonad sheath contraction and dilation of the spermathecal valve during oocyte maturation, and UNC-54 filament organization; more generally, PPK-1 is required for fertility, progression through larval development, normal locomotion and defecation, and overall health; defects of ppk-1(RNAi) …
Y18D10A.20	WBGene00003989	WBGene00003989	pfn-1	Y18D10A.20	Gender neutral	1	9	1.7449e-89	2.3354	22.9623	1.699	2.5732	2.6562	1.0437e-219	2.9563	10.7751	2.8165	3.4629	2.999	1.65774	1.34576	1.12906	1.81674	1.43782	1.18663	0.861353	0.52388	0.246865	0.0921524	0.544033	0.407444	pfn-1 encodes a profilin; pfn-1 is required for embryonic cytokinesis, specifically for the assembly or maintenance of cortical microfilaments and myosin; PFN-1 physically interacts with the CYK-1 Formin Homology protein; PFN-1 localizes to the cell cortex.
Y105E8B.1g;Y105E8B.1i	WBGene00002978;WBGene00002978	WBGene00002978	lev-11	Y105E8B.1	Gender neutral	2	28	0	0.90139	6.98891	1.0242	0.89631	0.92933	0	1.5657	26.0046	1.2358	1.9931	1.3894	1.2066	2.22367	1.49506	1.32233	2.37579	1.57129	0.403083	1.24841	0.651946	0.0921843	0.767812	0.407444	lev-11 encodes tropomyosin, an actin-binding contractile structural protein orthologous to human TROPOMYOSIN 1 (TPM1; OMIM:191010), which when mutated leads to familial hypertrophic cardiomyopathy; LEV-11 is required for embryonic development, normal body morphology, and locomotion; expressed as multiple tissue-specific isoforms generated by alternative mRNA splicing and promoter use, LEV-11 is d…
K08E5.3b;K08E5.3a	WBGene00003482;WBGene00003482	WBGene00003482	mua-3	K08E5.3	Spermatogenic	2	12	2.0054e-164	0.23208	34.1791	0.21614	0.38868	0.23208	8.5526e-172	0.45609	29.7798	0.22216	0.40069	0.28729	1.02785	1.0309	1.23789	1.12644	1.10142	1.30101	0.171769	0.139367	0.379633	0.0923083	0.230256	0.407444	NA
D2096.3	WBGene00017071	WBGene00017071	aagr-1	D2096.3	Gender neutral	1	15	1.357e-70	1.0485	20.7113	1.063	1.0284	0.71184	1.2801e-35	0.55043	12.6508	0.44705	0.57011	0.55043	0.420555	0.554366	0.77325	0.460892	0.592289	0.812677	-1.1175	-0.755626	-0.299247	0.0923178	-0.724124	0.407444	NA
C36E8.5	WBGene00006537	WBGene00006537	tbb-2	C36E8.5	NA	1	20	0	0.56397	6.28571	0.55003	0.60119	0.53348	0	0.57071	2.30297	0.5619	0.57908	0.55357	1.02158	0.963223	1.03766	1.11957	1.02912	1.09057	0.162939	0.0414049	0.125079	0.0923463	0.109807	0.407444	tbb-2 encodes a homolog of mammalian beta-tubulin (TUBB) that is expressed at high levels in the germline; TBB-2 is redundant for embryonic viability, due to its paralog TBB-1; however, unlike its paralog TBB-1 it is preferred for normal microtubule severing by the katanin complex MEI-1/MEI-2; TBB-2 is required together with TBB-1, TBA-1, and tba-2 to make spindle structures in embryos and TBB-2 …
F31D4.2	WBGene00009290	WBGene00009290	NA	F31D4.2	Gender neutral	1	12	6.3545e-102	0.31791	6.93478	0.351	0.30883	0.34698	7.1738e-80	0.46777	12.048	0.35707	0.44047	0.44642	1.01729	1.42625	1.28659	1.11487	1.52382	1.35219	0.156871	0.607694	0.435296	0.0930288	0.399954	0.409818	NA
H24K24.5	WBGene00001480	WBGene00001480	fmo-5	H24K24.5	Spermatogenic	1	5	1.5019e-19	0.29894	32.1586	NA	0.29894	0.47491	3.8101e-32	0.64394	63.072	0.43637	0.67271	1.4718	NA	2.25032	3.09911	NA	2.40426	3.25713	NA	1.26559	1.7036	0.0932407	1.4846	0.409843	fmo-5 encodes a flavin-containing monoxygenase homologous to human FMO1, FMO2, and FMO3 (OMIM:602079, mutated in trimethylaminuria).
F53A3.3a;F53A3.3b	WBGene00004491;WBGene00004491	WBGene00004491	rps-22	F53A3.3	Gender neutral	2	11	0	0.28745	6.64576	0.28112	0.26802	0.30533	0	0.57076	40.4676	0.45568	0.3215	0.71804	1.62094	1.19954	2.35169	1.77642	1.2816	2.47159	0.828971	0.357941	1.30544	0.0934485	0.830785	0.409843	rps-22 encodes a small ribosomal subunit S15a protein.
T09B4.9	WBGene00020383	WBGene00020383	tin-44	T09B4.9	Gender neutral	1	17	3.6077e-100	0.70864	9.85601	0.81112	0.67676	0.69971	1.0278e-110	0.5184	14.5204	0.5216	0.56559	0.42287	0.643061	0.835732	0.60435	0.704741	0.892903	0.635165	-0.504836	-0.163424	-0.654796	0.0936638	-0.441019	0.409843	NA
D1007.12	WBGene00004436	WBGene00004436	rpl-24.1	D1007.12	Gender neutral	1	5	1.5588e-14	2.5272	25.402	2.9638	2.1343	1.8304	2.0984e-30	1.029	18.0853	0.84798	1.0563	1.2245	0.286112	0.494916	0.668979	0.313555	0.528773	0.70309	-1.67321	-0.91928	-0.508219	0.0938472	-1.03357	0.409843	rpl-24.1 encodes a large ribosomal subunit L24 protein.
F23F12.6	WBGene00004503	WBGene00004503	rpt-3	F23F12.6	Gender neutral	1	14	5.3675e-57	1.3515	8.08234	1.5417	1.3445	1.3441	2.4176e-172	1.4243	2.88755	1.4536	1.4135	1.372	0.942855	1.05132	1.02076	1.03329	1.12324	1.0728	0.0472438	0.167665	0.101387	0.0939596	0.105432	0.409843	rpt-3 encodes a triple A ATPase subunit of the 26S proteasome's 19S regulatory particle (RP) base subcomplex; RPT-3 is required for embryonic, larval, and germline development and by homology, is predicted to function in unfolding protein substrates and translocating them into the core proteolytic particle (CP) of the proteasome.
M28.5	WBGene00010896	WBGene00010896	NA	M28.5	Gender neutral	1	3	4.2527e-16	1.7948	10.0457	1.5624	1.6826	1.9023	9.299e-11	1.0891	11.6914	1.104	1.3343	1.0891	0.706605	0.792999	0.572517	0.774379	0.847247	0.601709	-0.368888	-0.239146	-0.732861	0.094127	-0.446965	0.409843	NA
Y67H2A.6a;Y67H2A.6b	WBGene00000818;WBGene00000818	WBGene00000818	csn-6	Y67H2A.6	Gender neutral	2	6	9.6919e-27	1.2675	3.77655	1.3266	1.2636	1.2321	3.8561e-85	1.2427	18.8514	0.86429	1.0358	0.70813	0.651508	0.819721	0.574734	0.713997	0.875797	0.604039	-0.48601	-0.191331	-0.727286	0.0943117	-0.468209	0.409843	csn-6 encodes a homolog of COP9 signalosome complex subunit 2 that affects embryonic viability and fertility.
M02D8.1	WBGene00019727	WBGene00019727	NA	M02D8.1	Gender neutral	1	10	2.7405e-158	1.4808	7.29364	1.6177	1.5052	1.3979	1.4542e-94	0.73898	32.4855	0.54936	0.70147	1.033	0.339593	0.466031	0.738966	0.372165	0.497912	0.776645	-1.42598	-1.00604	-0.364674	0.094327	-0.932232	0.409843	NA
F01G12.5a;F01G12.5b	WBGene00002280;WBGene00002280	WBGene00002280	let-2	F01G12.5	Spermatogenic	2	7	2.6223e-44	1.1181	18.4476	0.85501	1.2332	1.1533	1.623e-13	1.6054	10.9214	1.6469	1.7121	1.3857	1.92618	1.38834	1.20151	2.11093	1.48331	1.26277	1.07788	0.568823	0.336594	0.0943785	0.661098	0.409843	let-2 encodes an alpha-2 type IV collagen, probably most closely equivalent to the human gene COL4A2 (OMIM:120090) on the basis of biological function; LET-2 is required for embryonic development and is a component of the basement membrane between muscle and hypodermis; LET-2 interacts with UNC-105, a mechanosensory ion channel of the degenerin ion channel superfamily that is expressed in muscle …
E04F6.4	WBGene00017124	WBGene00017124	NA	E04F6.4	Gender neutral	1	5	1.4675e-16	1.0108	28.8893	0.17543	0.26709	0.3208	2.4954e-09	0.3341	13.5473	0.33678	0.33145	0.41903	1.91974	1.24097	1.3062	2.10387	1.32586	1.3728	1.07305	0.406928	0.457127	0.0946495	0.645701	0.409843	NA
Y43F8C.12	WBGene00003413	WBGene00003413	mrp-7	Y43F8C.12	Oogenic	1	8	5.9116e-30	0.21961	23.5659	0.30907	0.23686	0.19406	7.6791e-40	0.35626	47.7334	0.64226	0.44215	0.22552	2.07804	1.86671	1.16211	2.27736	1.99441	1.22137	1.18736	0.995965	0.2885	0.0946975	0.823941	0.409843	mrp-7 encodes a predicted ATP-binding cassette (ABC) transporter that is a member of the ABCC subfamily of ABC transporters that includes the multidrug resistance-associated proteins and the cystic fibrosis transmembrane conductance regulator; by homology, MRP-7 is predicted to function as an ATP-dependent organic anion transporter that transports molecules across the plasma membrane into the ext…
Y18D10A.3	WBGene00012476	WBGene00012476	NA	Y18D10A.3	Spermatogenic	1	4	3.7203e-09	0.66533	12.8654	0.66533	0.85103	0.71737	6.1587e-10	2.3871	8.17213	2.6799	2.3871	NA	4.02793	2.80495	NA	4.41426	2.99684	NA	2.14217	1.58344	NA	0.094768	1.86281	0.409843	NA
H13N06.3b;H13N06.3a	WBGene00001649;WBGene00001649	WBGene00001649	gob-1	H13N06.3	Gender neutral	2	6	2.9862e-24	0.69865	31.7986	0.69865	0.35967	0.54232	1.2666e-38	0.71073	9.00965	0.80745	NA	0.71073	1.15573	NA	1.31054	1.26658	NA	1.37736	0.340939	NA	0.461905	0.0952046	0.401422	0.410023	gob-1 encodes an experimentally confirmed trehalose-6-phosphatase, which belongs to the HAD-like hydrolase superfamily; heat-shock induction of transgenic ELT-2 causes ectopic expression of gob-1; gob-1 first has ELT-2-dependent expression in the 8E cell stage of embryonic intestine, but later is expressed more widely; gob-1 mutants are lethal as early larvae, at least partly because of their int…
K07C11.9	WBGene00019481	WBGene00019481	cogc-6	K07C11.9	Gender neutral	1	6	8.758e-19	0.75082	25.4303	0.56225	0.51956	0.81727	8.0364e-24	0.208	36.2738	0.36706	0.19884	0.21066	0.652841	0.382708	0.257761	0.715458	0.408889	0.270903	-0.48306	-1.29022	-1.88415	0.095319	-1.21914	0.410023	cogc-6 encodes an ortholog of mammalian COG-6, a subunit of lobe B of the conserved oligomeric Golgi complex (COGC); COGC-6 is weakly required for normal gonadal distal tip cell migration, a process that also requires seven other orthologs of COGC subunits; like other lobe B subunits in both C. elegans and S. cerevisiae, COGC-6 is only partially required for normal function, while lobe A subunits…
D1005.2	WBGene00016996	WBGene00016996	NA	D1005.2	NA	1	3	2.1794e-11	0.33559	27.2925	0.35506	0.20258	0.31978	2.2404e-12	0.48681	43.8521	0.48454	0.25517	NA	1.36467	1.2596	NA	1.49556	1.34577	NA	0.580688	0.42843	NA	0.0953356	0.504559	0.410023	NA
F13H8.7	WBGene00017440	WBGene00017440	upb-1	F13H8.7	Gender neutral	1	12	0	1.2482	14.5207	1.0968	1.2364	1.4608	3.7214e-196	1.4783	10.1564	1.3014	1.5923	1.5011	1.18654	1.28785	1.02759	1.30035	1.37595	1.07998	0.3789	0.46043	0.111009	0.0953879	0.316779	0.410023	upb-1 encodes the C. elegans ortholog of 3-ureidopropionase; UPB-1 exhibits enzymatic activity in vitro, catalyzing the catabolism of 3-ureidopropionate and 2-methyl-3-ureidopropionate; a UPB-1::GFP fusion is expressed throughout larval development and in adults; UPB-1::GFP localizes to the dense body of striated body wall muscles, suggesting that UPB-1 may play a role in synthesis of carnosin-li…
T07C4.5	WBGene00011561	WBGene00011561	ttr-15	T07C4.5	Gender neutral	1	6	3.4459e-88	1.332	12.9417	1.3317	1.332	1.6545	9.9869e-10	3.6643	18.6263	3.6643	2.8114	NA	2.7516	2.11066	NA	3.01551	2.25505	NA	1.5924	1.17316	NA	0.0957793	1.38278	0.411083	NA
W07G4.4	WBGene00002250	WBGene00002250	lap-2	W07G4.4	Gender neutral	1	15	1.7309e-76	1.3824	5.20424	1.3686	1.2945	1.4367	2.2754e-103	1.5892	12.9472	1.8012	1.3879	1.5997	1.31609	1.07215	1.11345	1.44232	1.1455	1.17023	0.528393	0.195972	0.22679	0.0960277	0.317052	0.411454	The lap-2 gene encodes a homolog of the zinc metalloprotease leucine aminopeptidase LAP.
F11G11.7	WBGene00001027	WBGene00001027	dnj-9	F11G11.7	Gender neutral	1	5	5.3663e-21	0.21071	18.4066	0.2855	0.21071	0.21016	1.6321e-10	0.14039	10.7981	0.15292	0.14039	0.17367	0.535622	0.666271	0.82637	0.586996	0.71185	0.868506	-0.768578	-0.490355	-0.203392	0.0961559	-0.487442	0.411454	This gene encodes a protein containing a DnaJ ('J') domain.
M04F3.1	WBGene00019767	WBGene00019767	rpa-2	M04F3.1	Gender neutral	1	7	1.352e-49	1.4232	19.7294	1.2061	1.4199	1.7794	7.9574e-96	1.1885	21.2224	0.84599	1.2413	1.2722	0.701426	0.874216	0.71496	0.768703	0.93402	0.751415	-0.379501	-0.0984743	-0.412318	0.0965902	-0.296765	0.411528	rpa-2 encodes the C. elegans homolog of the medium subunit of replication protein A (RPA); by homology RPA-2 is predicted to function in several DNA metabolic processes, including recombination, repair, and replication, as well as cell cycle and DNA damage checkpoints; RPA-2 physically interacts with RPA-1, the RPA large subunit, in vivo.
C56C10.13a;C56C10.13b	WBGene00001026;WBGene00001026	WBGene00001026	dnj-8	C56C10.13	Gender neutral	2	8	7.8175e-22	0.2228	36.7034	0.37214	0.20216	0.21	8.6865e-19	0.35135	29.5882	0.45483	NA	0.29744	1.2222	NA	1.41638	1.33943	NA	1.4886	0.421618	NA	0.573957	0.0966635	0.497787	0.411528	This gene encodes a protein containing a DnaJ ('J') domain.
H22K11.1	WBGene00000216	WBGene00000216	asp-3	H22K11.1	Gender neutral	1	6	6.8064e-19	0.48961	11.563	0.42644	0.48961	0.53823	1.8039e-08	0.63501	8.49103	0.69136	0.58325	0.63556	1.62124	1.19125	1.18083	1.77674	1.27275	1.24104	0.82923	0.347945	0.311553	0.0968712	0.496242	0.411528	asp-3 encodes an aspartyl protease homolog that is required, in parallel with ASP-4 but downstream of CLP-1 and TRA-3, for degenerative (necrotic-like) cell death in neurons induced by mutations such as mec-4(d), deg-3(d), or gsa-1(gf).
F56D2.1	WBGene00018963	WBGene00018963	ucr-1	F56D2.1	Gender neutral	1	24	0	1.7485	7.78711	1.6182	1.8726	1.6723	0	1.7097	5.72431	1.6581	1.8333	1.6679	1.02466	0.979013	0.997369	1.12294	1.04599	1.04822	0.167277	0.0648633	0.0679464	0.0969129	0.100029	0.411528	NA
K02A4.1	WBGene00001149	WBGene00001149	bcat-1	K02A4.1	Gender neutral	1	10	1.8932e-85	0.38376	13.2059	0.33558	0.36673	0.43344	1.1961e-75	0.29162	9.50244	0.29162	0.28274	0.33656	0.869003	0.770976	0.776486	0.952353	0.823717	0.816078	-0.0704315	-0.279779	-0.293221	0.0969295	-0.214477	0.411528	bcat-1 encodes a branched-chain amino acid aminotransferase that, by homology, is predicted to catalyze the first reaction in the catabolism of essential branched-chain amino acids such as leucine, isoleucine, and valine; in C. elegans, large-scale RNA-mediated interference (RNAi) screens indicate that bcat-1 activity is required for embryonic and larval development.
F30H5.1	WBGene00006781	WBGene00006781	unc-45	F30H5.1	Gender neutral	1	21	7.0765e-82	0.27975	11.8153	0.23603	0.29598	0.28656	1.0191e-85	0.24726	10.2448	0.27456	0.33332	0.28896	1.16324	1.12616	1.00838	1.27481	1.2032	1.05979	0.350287	0.266871	0.0837799	0.0972125	0.233646	0.411528	unc-45 encodes a conserved, muscle-specific protein that contains an N-terminal TRP (tetratricopeptide repeat) and a C-terminal UCS (UNC-45-CRO1-She4p) domain; during body wall muscle development, UNC-45 activity is essential for proper thick filament formation and sarcomere organization; in addition, maternally provided UNC-45 is required for embryonic polarity, cytokinesis, and germline cellula…
F14H12.4a;F14H12.4b;C24A8.4	WBGene00017472;WBGene00017472;WBGene00016038	WBGene00017472;WBGene00016038	cst-1;cst-2	F14H12.4;C24A8.4	Oogenic;Oogenic	3	8	2.9745e-22	0.86342	34.76	0.61492	1.1374	0.68852	5.0222e-28	0.60851	35.4859	0.28278	0.59168	0.55784	0.459865	0.520204	0.810202	0.503973	0.55579	0.851513	-0.988583	-0.847387	-0.2319	0.0972854	-0.68929	0.411528	cst-1 encodes one of two C. elegans protein kinases orthologous to the MST (mammalian Ste20-like) kinases and Drosophila Hippo; CST-1 appears to play a role in the responses to oxidative stress and determination of adult lifespan; in regulating stress response and lifespan, CST-1 functions upstream of the DAF-16/FOXO transcription factor; CST-1 physically interacts with RSF-1, the C. elegans homo…
B0285.4	WBGene00007137	WBGene00007137	NA	B0285.4	Gender neutral	1	7	1.6912e-74	1.0519	34.6362	0.59997	0.54065	0.99409	2.3068e-162	0.98774	24.2989	0.36979	0.45442	0.59762	0.616347	0.840507	0.601173	0.675464	0.898005	0.631826	-0.566049	-0.155205	-0.662401	0.0973693	-0.461218	0.411528	NA
F57A8.2a;F57A8.2b	WBGene00010178;WBGene00010178	WBGene00010178	yif-1	F57A8.2	NA	2	5	1.8408e-11	0.14804	18.331	0.17967	0.18105	0.24439	4.3083e-14	0.27149	15.1154	0.27149	NA	0.33647	1.51105	NA	1.37677	1.65598	NA	1.44697	0.727685	NA	0.53304	0.0975187	0.630363	0.411528	NA
C05E11.1	WBGene00015492	WBGene00015492	lnp-1	C05E11.1	Gender neutral	1	6	6.7036e-12	0.73228	51.9932	1.1702	0.54106	NA	1.0598e-24	0.16328	15.3483	0.19879	0.14792	0.16328	0.169877	0.273389	NA	0.186171	0.292091	NA	-2.4253	-1.77551	NA	0.0977	-2.10041	0.411528	lnp-1 encodes a highly conserved protein of unknown function, orthologous to human LUNAPARK/KIAA1715 (OMIM:610236), that is required for normally short body length, normal locomotion, fat content, acetylcholine neurotransmission, localization of RAB-3 and SNB-1, and sensitivity to aldicarb; LNP-1 is expressed in muscles, hypodermal cells, and neurons; within neurons, LNP-1 is localized to cell bo…
R107.7	WBGene00001749	WBGene00001749	gst-1	R107.7	Gender neutral	1	10	1.5898e-54	1.2374	8.27837	1.2151	1.2107	1.3955	8.3144e-60	1.0843	15.2642	0.87099	1.0453	1.1861	0.716805	0.863385	0.849946	0.785557	0.922448	0.893284	-0.348211	-0.116461	-0.162809	0.0980245	-0.209161	0.411528	gst-1 encodes a putative glutathione S-transferase of the pi class; GST-1 is required for sperm to normally migrate towards a PUFA-based signal exuded by oocytes; gst-1(RNAi) hermaphrodites are infertile, both through aberrant loss of their own sperm and through failure of males to effectively inseminate them.
ZK54.2a;ZK54.2b	WBGene00006602;WBGene00006602	WBGene00006602	tps-1	ZK54.2	Gender neutral	2	15	1.8684e-55	0.29083	17.8852	0.29083	0.2505	0.35655	4.8956e-32	0.61453	36.5463	0.42347	0.89083	0.61453	1.45607	3.55621	1.72355	1.59573	3.79948	1.81143	0.674219	1.9258	0.857126	0.0981173	1.15238	0.411528	NA
W06B4.2	WBGene00021057	WBGene00021057	NA	W06B4.2	Gender neutral	1	6	4.4417e-16	0.98216	6.66415	1.0129	1.0495	0.92088	6.6549e-16	1.2668	22.1945	1.7877	1.1546	1.3868	1.76493	1.10014	1.50595	1.93422	1.1754	1.58274	0.951748	0.233154	0.662422	0.0982722	0.615775	0.411528	NA
R03D7.1	WBGene00010988	WBGene00010988	metr-1	R03D7.1	Gender neutral	1	24	1.2684e-148	0.45281	10.2661	0.44763	0.4544	0.53605	8.5842e-278	0.31459	12.4713	0.32748	0.30333	0.25514	0.731586	0.66754	0.475963	0.801756	0.713205	0.500232	-0.318764	-0.487611	-0.999331	0.0987353	-0.601902	0.411528	metr-1 encodes a protein orthologous to the human gene Methionine synthase (MTR), which is involved in the conversion of homocysteine to form methionine.
C14B9.1	WBGene00002011	WBGene00002011	hsp-12.2	C14B9.1	Spermatogenic	1	6	1.8089e-40	1.2125	3.43696	1.1803	1.2216	1.2643	6.167e-17	1.4212	16.4881	1.3243	1.7843	1.3957	1.122	1.46063	1.10393	1.22962	1.56054	1.16022	0.298212	0.642049	0.214397	0.09874	0.384886	0.411528	hsp-12.2 encodes a small heat-shock protein that forms heterotetramers with HSP-12.3 and has no chaperone-like activity; structurally, HSP-12.2 is mostly a beta-sheet; at least one HSP-12 (which may or may not be HSP-12.2) is ubiquitously expressed in L1 larvae, and later expressed in adult spermatids (and perhaps spermatocytes), and some adult vulval cells.
R05H10.6	WBGene00000399	WBGene00000399	cdh-7	R05H10.6	NA	1	13	1.4632e-56	0.52296	25.1532	0.50231	0.57291	0.34121	2.8205e-52	0.51257	22.8326	0.57775	0.57028	0.37354	1.15019	0.995409	1.09475	1.26051	1.0635	1.15057	0.334003	0.0888251	0.20235	0.0987404	0.208393	0.411528	cdh-7 encodes a protein that contains a cadherin domain.
F09E5.15a;F09E5.15b	WBGene00006434;WBGene00006434	WBGene00006434	prdx-2	F09E5.15	Oogenic	2	12	0	0.83859	9.86215	0.87519	0.73273	0.87273	0	0.9575	5.34474	1.0072	0.97219	0.90598	1.15084	1.32681	1.0381	1.26122	1.41757	1.09103	0.334818	0.50342	0.125691	0.0987771	0.32131	0.411528	prdx-2 encodes one of two C. elegans typical 2-Cys peroxiredoxins, peroxidase enzymes that reduce hydrogen peroxide and contribute to the oxidative-stress response of multicellular organisms; loss of prdx-2 activity results in increased sensitivity to sublethal doses of hydrogen peroxide and increased resistance to heavy metals, likely via increased expression of Phase II detoxification enzymes s…
F55G1.9	WBGene00018904	WBGene00018904	NA	F55G1.9	Gender neutral	1	3	1.7728e-11	1.1748	6.89307	1.1319	1.2894	1.1682	8.3111e-13	0.78878	16.2196	0.77566	0.65574	0.90866	0.685273	0.508562	0.777829	0.751	0.543352	0.81749	-0.413115	-0.880041	-0.290728	0.0988109	-0.527961	0.411528	NA
Y73B6BL.6a;Y73B6BL.6b	WBGene00022235;WBGene00022235	WBGene00022235	sqd-1	Y73B6BL.6	Gender neutral	2	14	1.5066e-200	0.85078	12.4219	0.96413	0.82313	0.75795	0	0.69049	10.7	0.70318	0.57044	0.67188	0.729341	0.693013	0.886444	0.799296	0.740421	0.931642	-0.323198	-0.433582	-0.102152	0.0989291	-0.286311	0.411528	NA
T20G5.11	WBGene00004326	WBGene00004326	rde-4	T20G5.11	Gender neutral	1	6	4.4465e-46	0.97915	36.393	1.5374	0.83002	0.88219	4.4719e-28	0.70202	25.7971	0.71281	0.43755	0.71904	0.463646	0.527156	0.815063	0.508117	0.563218	0.856622	-0.976768	-0.828235	-0.22327	0.0991852	-0.676091	0.411989	rde-4 encodes a protein containing two dsRNA-binding motifs; during the initiation phase of RNA interference (RNAi), RDE-4 appears to function in recognition and subsequent cleavage of long-trigger dsRNA molecules into small, interfering RNAs (siRNAs); RDE-4 exists in solution as a homodimer and binds long dsRNA with high affinity in a sequence-non-specific manner; in addition to forming a comple…
F41E7.5	WBGene00009621	WBGene00009621	fipr-21	F41E7.5	Gender neutral	1	3	2.7071e-28	2.6209	7.98788	2.5	2.6209	2.916	7.7454e-64	1.7603	12.1763	2.0178	1.65	1.6396	0.80712	0.629555	0.562277	0.884535	0.672622	0.590947	-0.177009	-0.572133	-0.7589	0.0993821	-0.502681	0.412203	NA
F45E4.9	WBGene00001975	WBGene00001975	hmg-5	F45E4.9	NA	1	3	3.6487e-12	1.658	35.687	0.80322	1.6367	1.658	2.35e-06	2.2927	6.95108	NA	2.4483	2.2189	NA	1.49588	1.3383	NA	1.59821	1.40654	NA	0.676454	0.492148	0.0995841	0.584301	0.412438	hmg-5 encodes an HMG (high mobility group) box-containing protein; HMG-5 binds to double-stranded telomeric DNA in vitro, and a deletion mutation in hmg-5 has been reported to result in lethality and sterility; HMG-5 is expressed in oocytes and all cells of early and late embryos, where it localizes to the nucleus, specifically to chromosomal ends.
C44B7.10	WBGene00016630	WBGene00016630	acer-1	C44B7.10	Gender neutral	1	13	0	1.767	13.8658	1.9108	2.1094	1.5948	1.7522e-83	2.702	15.8271	2.2029	2.702	3.0352	1.15287	1.28093	1.90319	1.26344	1.36856	2.00023	0.337363	0.452658	1.00016	0.100071	0.596728	0.413453	NA
C16A3.10a;C16A3.10b	WBGene00015814;WBGene00015814	WBGene00015814	NA	C16A3.10	Spermatogenic	2	15	1.5402e-219	0.64163	0.959049	0.64254	0.64531	0.63356	2.5904e-168	0.46235	18.7932	0.35684	0.46144	0.52305	0.555358	0.715067	0.825573	0.608625	0.763984	0.867668	-0.716373	-0.388386	-0.204785	0.100158	-0.436515	0.413453	C16A3.10 encodes an ornithine transaminase orthologous to the human gene OAT (ornithine aminotransferase); the product of C16A3.10 is predicted to catalyze the conversion of ornithine to L-glutamate-5-semialdehyde in the process of arginine-to-proline conversion.
T28H10.3	WBGene00012144	WBGene00012144	NA	T28H10.3	Gender neutral	1	5	8.6095e-44	1.8459	10.6791	1.4904	1.5983	1.291	1.6219e-12	1.6041	6.83344	1.6041	1.5529	1.4041	1.07629	0.971595	1.08761	1.17952	1.03806	1.14306	0.2382	0.0538899	0.192904	0.100266	0.161665	0.413453	NA
F58G6.1	WBGene00010272	WBGene00010272	amph-1	F58G6.1	Oogenic	1	8	4.6105e-251	1.3146	33.625	1.3965	1.2773	0.69174	3.252e-55	1.3911	22.6714	1.4217	1.6723	1.0499	1.01805	1.30925	1.51777	1.11569	1.39881	1.59516	0.157937	0.484199	0.673697	0.100469	0.438611	0.413585	NA
F37C12.9	WBGene00004483	WBGene00004483	rps-14	F37C12.9	Gender neutral	1	9	0	0.6382	8.32852	0.70072	0.6382	0.59392	8.9162e-157	0.43992	23.6622	0.585	0.40471	0.38941	0.834856	0.634143	0.655661	0.914931	0.677524	0.689092	-0.128266	-0.561657	-0.537231	0.10059	-0.409051	0.413585	rps-14 encodes a small ribosomal subunit S14 protein; by homology, RPS-14 is predicted to function in protein biosynthesis; in C. elegans, RPS-14 activity is required for embryonic and germline development, as well as the overall health of the animal; RPS-14 co-immuoprecipitates with ALG-1, a C. elegans Argonaut ortholog.
T21C9.5a;T21C9.5b	WBGene00003065;WBGene00003065	WBGene00003065	lpd-9	T21C9.5	Gender neutral	2	5	3.1218e-18	0.42384	6.88823	0.42556	0.37599	0.42384	2.7445e-17	0.43099	8.95039	0.45647	0.54183	0.47991	1.07263	1.44108	1.13229	1.17552	1.53966	1.19002	0.233293	0.622609	0.250991	0.100768	0.368965	0.413717	lpd-9 encodes a novel protein conserved amongst C. elegans, C. briggsae, and C. remanei; loss of lpd-9 activity via RNAi indicates that LPD-9 is required for fat storage and for larval growth and development.
Y7A5A.1	WBGene00012407	WBGene00012407	NA	Y7A5A.1	Gender neutral	1	10	9.7168e-67	0.11845	13.4603	0.13844	0.1791	0.17347	2.0226e-22	0.25316	29.3572	0.40436	0.22089	0.36854	2.92083	1.23333	2.12452	3.20098	1.3177	2.23284	1.67852	0.398026	1.15888	0.101151	1.07847	0.414691	NA
Y50D7A.7	WBGene00000081	WBGene00000081	ads-1	Y50D7A.7	Gender neutral	1	16	9.4133e-275	0.15751	11.8279	0.14281	0.17553	0.14508	0	0.12657	11.5438	0.12657	0.15051	0.12189	0.886282	0.85746	0.840157	0.97129	0.916118	0.882996	-0.0420259	-0.126395	-0.179522	0.101345	-0.115981	0.414758	ads-1 encodes an ortholog of human ALKYL-DIHYDROXYACETONEPHOSPHATE SYNTHASE PRECURSOR (AGPS; OMIM:603051) that is required for normal larval development; mutation of human AGPS leads to type 3 rhizomelic chondrodysplasia punctata (OMIM:600121).
F42A10.3	WBGene00018340	WBGene00018340	anmt-2	F42A10.3	Spermatogenic	1	5	1.0874e-22	0.12441	26.3097	0.11956	0.17295	0.10696	3.4513e-54	0.23098	19.9711	0.25643	0.20045	0.17418	2.14478	1.15901	1.62846	2.3505	1.23829	1.71149	1.23297	0.308351	0.775255	0.101599	0.77219	0.414758	NA
B0272.3	WBGene00007129	WBGene00007129	NA	B0272.3	Oogenic	1	15	0	1.4944	5.09808	1.4439	1.5362	1.3893	8.7303e-234	1.6094	5.24959	1.6812	1.5249	1.5532	1.16435	0.992644	1.11797	1.27602	1.06055	1.17498	0.351656	0.0848118	0.232633	0.101793	0.223034	0.414758	B0272.3 encodes a 3-hydroxyacyl-CoA dehydrogenase; by homology, the product of B0272.3 is predicted to function in mitochondrial fatty acid metabolism by catalyzing the NAD+-dependent oxidation of short-chain hydroxyacyl CoAs; large-scale expression studies indicate that B0272.3 is widely expressed.
Y49E10.20	WBGene00013039	WBGene00013039	scav-3	Y49E10.20	Oogenic	1	4	3.3651e-12	0.99318	18.8644	1.1216	0.83877	0.80493	9.7421e-12	0.85469	1.17377	NA	0.87403	0.88866	NA	1.04204	1.10402	NA	1.11332	1.16031	NA	0.154871	0.214516	0.101915	0.184693	0.414758	Y49E10.20 encodes a ortholog of human CD36 antigen (OMIM:173510, mutated in platelet glycoprotein IV deficiency); Y49E10.20 is needed for cell corpse engulfment in the germline and in the three-fold embryo, and for migration of the anterior arm of the gonad.
F54B3.3	WBGene00010015	WBGene00010015	atad-3	F54B3.3	Gender neutral	1	19	3.8008e-150	0.5642	4.58913	0.61491	0.58122	0.56176	1.7409e-265	0.40546	15.4127	0.41026	0.50332	0.3752	0.667187	0.865972	0.667901	0.73118	0.925211	0.701956	-0.451701	-0.112145	-0.510547	0.102114	-0.358131	0.414758	atad-3 encodes the ortholog of the vertebrate mitochondrial protein ATAD3; both vertebrate and elegans ATAD-3 contain the conserved AAA (ATPases associated with a variety of cellular activities) domain; atad-3 is required for normal mitochondrial morphology and activity as atad-3 mutants show reduced complex I and citrate synthase activities; atad-3 is also required for embryonic and larval devel…
ZK616.4	WBGene00022774	WBGene00022774	swsn-6	ZK616.4	Gender neutral	1	5	9.9874e-24	2.3212	57.2252	2.1772	0.82361	0.93647	2.7953e-43	1.9174	20.0478	2.5634	2.1562	1.7051	1.17738	2.61799	1.82077	1.29031	2.79708	1.91361	0.36772	1.48392	0.936299	0.102143	0.929313	0.414758	NA
F09F7.2a	WBGene00003371	WBGene00003371	mlc-3	F09F7.2	Gender neutral	1	13	9.755e-77	2.554	4.47198	2.6674	2.5493	2.4392	6.615e-186	2.8524	8.96672	2.988	2.4962	2.7429	1.12019	0.979171	1.12451	1.22763	1.04615	1.18185	0.295882	0.0650956	0.241041	0.102217	0.200673	0.414758	mlc-3 encodes an essential myosin light chain; large-scale RNAi screens indicate that mlc-3 activity is required for both embryonic and postembryonic development, as well as for normal locomotion and egg laying.
ZK20.5	WBGene00004468	WBGene00004468	rpn-12	ZK20.5	Gender neutral	1	16	0	1.0157	7.61764	0.9007	1.0411	1.0173	7.1069e-122	1.0098	6.96972	0.92972	1.0012	1.0691	1.03222	0.961675	1.05092	1.13122	1.02746	1.1045	0.177885	0.0390848	0.143399	0.102443	0.120123	0.414758	rpn-12 is predicted to encode a non-ATPase subunit of the 19S regulatory complex of the proteasome that interacts with NHR-6 in yeast two-hybrid assays.
F43E2.8a;F43E2.8b	WBGene00002008;WBGene00002008	WBGene00002008	hsp-4	F43E2.8	Spermatogenic	2	33	0	0.975	1.53194	0.98509	0.96264	0.95707	0	1.1335	17.0113	1.0816	1.0528	1.4149	1.09797	1.09366	1.47837	1.20328	1.16847	1.55375	0.266975	0.224626	0.635751	0.102483	0.375784	0.414758	hsp-4 encodes one of two C. elegans heat shock response 70 (hsp70) proteins homologous to mammalian grp78/BiP (glucose regulated protein 78/immunoglobulin heavy chain-binding protein, OMIM:138120); hsp-4 affects embryonic and larval viability; hsp-4 is expressed in several tissues including the hypodermis, intestine, and spermatheca; hsp-4 transcription is upregulated in response to endoplasmic r…
F11A10.4b;F11A10.4a	WBGene00008685;WBGene00008685	WBGene00008685	mon-2	F11A10.4	Gender neutral	2	8	3.2168e-28	0.33585	55.0624	0.79377	0.44439	0.25382	1.0491e-30	0.41821	64.6438	0.48732	NA	0.18157	0.613931	NA	0.715349	0.672816	NA	0.751824	-0.571716	NA	-0.411533	0.10281	-0.491624	0.415487	mon-2 encodes an Arf-GEF-like protein orthologous to Saccharomyces cerevisiae Mon2p and the vertebrate MON2 proteins; by homology, MON-2 is predicted to function in endosome to Golgi retrograde transport; in C. elegans, mon-2 has been identified as a suppressor of mutations in ipla-1, an intracellular phospholipase A1 that is essential for proper localization of WRM-1 to the anterior cortex of hy…
C05D2.4a;C05D2.4b	WBGene00000239;WBGene00000239	WBGene00000239	bas-1	C05D2.4	Gender neutral	2	9	2.0097e-91	0.50509	17.9909	0.62183	0.43639	0.50509	3.0727e-38	0.2648	19.0829	0.22239	0.32522	0.2648	0.357638	0.745251	0.524263	0.391941	0.796232	0.550995	-1.35129	-0.328739	-0.85989	0.103146	-0.846641	0.416082	bas-1 encodes a serotonin- and dopamine-synthetic aromatic amino acid decarboxylase (AAADC) that is required for the synthesis of serotonin from 5-hydroxytryptophan in vivo; mutations of bas-1 impair the turning step in male mating, the migration of AVM, SDQR, ALM, and BDU neurons during development.
K01D12.11	WBGene00010470	WBGene00010470	cdr-4	K01D12.11	Gender neutral	1	6	1.9362e-57	0.24772	13.8907	0.15072	0.18378	0.19905	3.3557e-25	0.76483	50.1164	0.40254	NA	0.84444	2.67078	NA	4.24235	2.92695	NA	4.45866	1.5494	NA	2.15661	0.103389	1.853	0.416082	cdr-4 encodes a predicted transmembrane protein that is a member of the CDR (cadmium responsive) family of proteins; cdr-4 expression is upregulated in response to cadmium treatment.
Y45F10B.13a;Y45F10B.13b	WBGene00012875;WBGene00012875	WBGene00012875	NA	Y45F10B.13	Spermatogenic	2	10	5.1604e-31	1.934	22.81	2.273	1.7171	1.4623	1.2257e-28	1.2745	19.2029	1.5811	1.0826	1.27	0.695601	0.630482	0.868495	0.762319	0.673612	0.912778	-0.391534	-0.570011	-0.131664	0.103397	-0.364403	0.416082	NA
M110.4c;M110.4b;M110.4a;M110.4d;M110.4e	WBGene00002066;WBGene00002066;WBGene00002066;WBGene00002066;WBGene00002066	WBGene00002066	ifg-1	M110.4	Gender neutral	5	27	1.4293e-169	0.89499	21.6942	0.97962	0.633	0.90141	2.3157e-150	0.40861	15.9092	0.40861	0.49147	0.35931	0.417111	0.776414	0.398609	0.457118	0.829527	0.418933	-1.12936	-0.269639	-1.25521	0.103795	-0.884736	0.416714	ifg-1 encodes, by alternative splicing, two orthologs of the translation initiation factor 4F, ribosome/mRNA-bridging subunit (eIF-4G); by homology, IFG-1 is predicted to function in poly(A) tail-dependent translation initiation; loss of ifg-1 activity in adult animals extends lifespan.
T13F2.3a;T13F2.3b	WBGene00004031;WBGene00004031	WBGene00004031	pis-1	T13F2.3	Gender neutral	2	4	1.731e-10	0.47698	10.4729	0.47698	0.40647	0.49879	1.63e-15	0.42216	21.4934	0.25229	0.30733	0.3872	0.528932	0.756095	0.776279	0.579664	0.807818	0.81586	-0.78671	-0.307897	-0.293606	0.103866	-0.462738	0.416714	pis-1 encodes an ortholog of mammalian Pax transcription activation domain interacting protein PTIP; PIS-1 has an N-terminal glutamine/asparagine-rich domain and four C-terminal BRCT domains, and is dispensable for obvious functions in mass RNAi assays; mammalian PTIP binds to the activation domain of Pax2 and other Pax proteins, and colocalizes with Pax2 to actively expressed chromatin, and appe…
K12H4.7a;K12H4.7b	WBGene00019682;WBGene00019682	WBGene00019682	NA	K12H4.7	Gender neutral	2	13	9.7264e-123	0.43212	0.178039	0.4306	0.43212	0.43117	7.5254e-100	0.51619	10.1129	0.43249	0.43824	0.51619	1.00439	1.01416	1.19718	1.10072	1.08354	1.25823	0.138454	0.115752	0.331393	0.104014	0.1952	0.416714	NA
F45D11.16;F45D11.15;F45D11.14	WBGene00018461;WBGene00018460;WBGene00018459	WBGene00018461;WBGene00018460;WBGene00018459	NA	F45D11.16;F45D11.15;F45D11.14	Gender neutral;Gender neutral;Gender neutral	3	37	0	0.41112	10.1747	0.39676	0.45696	0.37679	4.0141e-270	0.61294	19.2804	0.73814	0.4985	0.6315	1.86042	1.09091	1.676	2.03886	1.16553	1.76146	1.02776	0.220989	0.816769	0.104208	0.688507	0.416714	NA
K02F3.9	WBGene00019332	WBGene00019332	NA	K02F3.9	Spermatogenic	1	5	2.6156e-14	1.0985	12.4587	1.0117	1.1002	1.2882	1.654e-07	0.83334	8.1751	1.6404	1.5526	1.3938	1.62143	1.4112	1.08197	1.77695	1.50774	1.13714	0.829402	0.592384	0.185414	0.104289	0.535733	0.416714	NA
F01G10.2	WBGene00001157	WBGene00001157	ech-8	F01G10.2	NA	1	5	1.8477e-16	0.45157	33.7158	0.33126	0.53787	0.29539	3.1879e-08	0.39346	45.1961	0.44228	0.85775	NA	1.33514	1.59472	NA	1.4632	1.70381	NA	0.549132	0.768763	NA	0.105129	0.658947	0.419479	NA
R04E5.10a;R04E5.10b	WBGene00002057;WBGene00002057	WBGene00002057	ifd-1	R04E5.10	Gender neutral	2	19	3.3803e-144	0.75245	20.3612	0.73029	0.66043	0.96568	0	1.1806	8.15894	1.1989	1.2487	1.0641	1.64168	1.89074	1.10192	1.79914	2.02008	1.1581	0.847306	1.01441	0.211764	0.105677	0.691161	0.421075	ifd-1 encodes two isoforms of a nonessential intermediate filament protein; IFD-1 is predicted to function as a structural component of the cytoskeleton; IFD-1 has no obvious function in RNAi assays.
K04E7.2	WBGene00003877	WBGene00003877	pept-1	K04E7.2	Gender neutral	1	6	2.0309e-17	0.36523	8.28925	0.36523	0.31452	0.32079	7.1089e-26	0.20905	24.6822	0.30482	0.20905	0.19842	0.834597	0.664664	0.618535	0.914648	0.710132	0.650074	-0.128712	-0.493841	-0.621324	0.106826	-0.414626	0.425056	pept-1 encodes a low affinity/high capacity oligopeptide transporter; pept-1 is required for uptake of intact peptides from the intestine and thus for normal development, growth, and reproduction; genetic studies indicate that pept-1 interacts with both the daf-2/insulin- and let-363/TOR-signaling pathways to regulate lifespan and with the daf-2 pathway to influence stress response; PEPT-1 is exp…
F40G9.17	WBGene00185078	WBGene00185078	NA	F40G9.17	Gender neutral	1	5	2.3627e-26	1.8287	11.2099	1.935	1.5823	1.9354	1.9676e-44	1.4604	24.0977	0.92789	1.1251	1.4887	0.47953	0.711054	0.769195	0.525524	0.759696	0.808415	-0.928172	-0.396507	-0.306831	0.10709	-0.543837	0.425511	NA
R74.4a;R74.4b	WBGene00001034;WBGene00001034	WBGene00001034	dnj-16	R74.4	Gender neutral	2	7	7.1106e-97	0.93501	10.5812	1.0257	0.93501	0.8291	8.3667e-28	0.74803	20.4005	0.84811	0.73965	0.55911	0.82686	0.791061	0.674358	0.906168	0.845176	0.708742	-0.14215	-0.242676	-0.496667	0.108342	-0.293831	0.427995	This gene encodes a protein containing a DnaJ ('J') domain.
T09A5.7	WBGene00011635	WBGene00011635	NA	T09A5.7	Gender neutral	1	2	3.0805e-18	0.67643	10.5379	0.67643	0.54842	0.63514	3.2869e-05	0.42336	14.7632	0.33213	0.44765	0.40037	0.491004	0.816254	0.630365	0.538099	0.872093	0.662507	-0.894057	-0.197447	-0.593993	0.108372	-0.561832	0.427995	NA
C34F6.8	WBGene00007942	WBGene00007942	idh-2	C34F6.8	Gender neutral	1	18	1.3473e-75	0.64779	15.9848	0.53493	0.73869	0.66791	5.1004e-100	0.75564	6.11807	0.71216	0.79846	0.72934	1.33131	1.08091	1.09197	1.45901	1.15486	1.14765	0.544987	0.207714	0.198685	0.108513	0.317129	0.427995	idh-2 encodes a predicted mitochondrial isocitrate dehydrogenase; by homology, IDH-2 is predicted to catalyze the formation of alpha-ketoglutarate from isocitrate as part of the citric acid cycle.
Y37E3.7	WBGene00004409	WBGene00004409	rla-1	Y37E3.7	Gender neutral	1	6	1.0968e-133	0.353	24.3413	0.4984	0.31368	0.49685	4.9482e-119	0.62376	2.33644	0.62574	0.64912	0.62179	1.2555	2.06937	1.25146	1.37592	2.21093	1.31527	0.460395	1.14465	0.395364	0.10855	0.666805	0.427995	rla-1 encodes an acidic ribosomal subunit protein P1.
ZK121.1a;ZK121.1b	WBGene00022663;WBGene00022663	WBGene00022663	glrx-21	ZK121.1	Gender neutral	2	6	5.9675e-20	0.58157	31.367	0.94209	0.55238	0.58157	2.5866e-15	0.53631	21.9815	1.0639	0.77243	1.2112	1.1293	1.39837	2.08264	1.23761	1.49403	2.18883	0.307561	0.579206	1.13016	0.10881	0.672309	0.427995	glrx-21 encodes a glutaredoxin, oxidoreductases of the thioredoxin family; by homology, GLRX-21 is predicted to function in regulation of the thiol redox state of proteins, and mutational analyses indicate the GLRX-21 activity is required for protecting animals from selenium-induced oxidative stress.
Y66D12A.15	WBGene00013441	WBGene00013441	xpb-1	Y66D12A.15	NA	1	5	3.6655e-14	0.75873	37.8036	0.42793	0.90862	0.93925	8.4776e-11	0.2596	32.2008	0.16342	NA	0.25978	0.381885	NA	0.276582	0.418513	NA	0.290685	-1.25665	NA	-1.78247	0.109066	-1.51956	0.427995	Y66D12A.15 is orthologous to the human gene EXCISION REPAIR CROSS-COMPLEMENTING RODENT REPAIR DEFICIENCY, COMPLEMENTATION GROUP 3 (XERODERMA PIGMENTOSUM GROUP B COMPLEMENTING) (ERCC3; OMIM:133510), which when mutated leads to disease.
C15C7.5	WBGene00015791	WBGene00015791	NA	C15C7.5	Gender neutral	1	6	5.8139e-200	0.40514	6.76539	0.41543	0.37537	0.428	3.7761e-95	0.37648	13.0806	0.29221	0.29761	0.23295	0.703392	0.792844	0.544276	0.770857	0.847082	0.572028	-0.375464	-0.239427	-0.805843	0.109086	-0.473578	0.427995	NA
C06A6.5	WBGene00015510	WBGene00015510	NA	C06A6.5	Oogenic	1	12	1.6163e-67	0.96814	3.48465	0.98705	0.93482	0.99843	3.4486e-64	0.61451	24.9885	0.4345	0.72701	0.63677	0.440201	0.777701	0.637771	0.482422	0.830902	0.67029	-1.05163	-0.26725	-0.577142	0.109301	-0.632008	0.427995	NA
F56C11.2a;F56C11.2b	WBGene00004225;WBGene00004225	WBGene00004225	ptr-11	F56C11.2	Spermatogenic	2	10	3.3768e-24	0.18441	43.2505	0.11211	0.08452	0.1925	1.356e-22	0.62163	3.30933	0.62163	NA	0.65142	5.54482	NA	3.384	6.07665	NA	3.55655	2.60328	NA	1.83048	0.109859	2.21688	0.427995	ptr-11 encodes a nematode-specific member of the sterol sensing domain (SSD) proteins, distantly paralogous to Drosophila PATCHED (PTC) and human PTCH (OMIM:601309, mutated in basal cell nevus syndrome); PTR-11 is required for normal growth to full size, locomotion, and vulval morphogenesis.
Y49E10.2	WBGene00013029	WBGene00013029	glrx-5	Y49E10.2	Gender neutral	1	6	7.8978e-26	1.5923	6.1785	1.7047	1.6528	1.511	4.5526e-23	1.6547	1.09708	1.6478	1.6259	1.6617	0.966622	0.983725	1.09974	1.05933	1.05102	1.15581	0.0831588	0.0717896	0.208904	0.109983	0.121284	0.427995	glrx-5 encodes a glutaredoxin, oxidoreductases of the thioredoxin family; by homology, GLRX-5 is predicted to function in regulation of the thiol redox state of proteins.
C06G1.4	WBGene00015547	WBGene00015547	ain-1	C06G1.4	Oogenic	1	13	5.0826e-43	2.088	7.87224	1.9592	2.2877	2.1921	2.4599e-80	1.6682	3.36727	1.6879	1.6488	1.7615	0.861525	0.720724	0.803567	0.944158	0.770027	0.84454	-0.0828997	-0.377018	-0.243762	0.110125	-0.23456	0.427995	ain-1 encodes an unfamiliar protein synergistically required, with LIN-31, for the normal timing of vulval differentiation, independently of LET-60/RAS, and parallel to or downstream of LIN-14/LIN-28/HBL-1; AIN-1 is expressed in cytoplasmic foci (that are probably P bodies) in several tissues, including vulval precursor cells and neurons; AIN-1 coimmunoprecipitates with DCR-1 and ALG-1, also bind…
D1081.8	WBGene00008386	WBGene00008386	cdc-5L	D1081.8	Gender neutral	1	11	1.1268e-36	1.0888	18.5089	1.185	0.81375	1.0556	1.4406e-53	1.2139	8.72288	1.3569	1.2139	1.1451	1.14506	1.49174	1.08479	1.25489	1.59378	1.1401	0.327563	0.672455	0.189158	0.110129	0.396392	0.427995	NA
T25B6.2	WBGene00020788	WBGene00020788	nep-22	T25B6.2	Gender neutral	1	5	3.4564e-27	1.6173	18.2201	1.8812	1.3458	1.8861	4.4524e-29	0.67872	47.0313	0.94394	0.58987	1.5445	0.501775	0.438304	0.818886	0.549903	0.468288	0.86064	-0.862751	-1.09453	-0.216519	0.110148	-0.7246	0.427995	nep-22 encodes two isoforms of a neprilysin; neprilysins are thermolysin-like zinc metallopeptidases, found on the outer surface of animal cells, that negatively regulate small signalling peptides (e.g., enkephalin, tachykinin, insulin, and natriuretic peptides) by cleaving them; NEP-22 is orthologous to Ac-mep-1, a gut luminal neprilysin which is specifically expressed in the adult life stage of…
C09G9.2a;C09G9.2b	WBGene00007493;WBGene00007493	WBGene00007493	npp-23	C09G9.2	Gender neutral	2	9	1.23e-41	1.1841	14.8375	0.99914	1.2683	1.3361	3.5031e-18	1.8001	11.461	1.9293	1.5343	1.7135	1.93096	1.20973	1.28246	2.11617	1.29249	1.34786	1.08145	0.370148	0.430666	0.110323	0.627423	0.427995	NA
C56G2.1a	WBGene00016977	WBGene00016977	akap-1	C56G2.1	Gender neutral	1	12	4.1595e-250	1.3119	24.0979	0.98853	0.68601	0.6481	3.6279e-143	1.0417	9.30656	0.41625	0.49953	0.44566	0.42108	0.728167	0.687641	0.461468	0.77798	0.722703	-1.1157	-0.362195	-0.468526	0.110329	-0.648807	0.427995	NA
K08E7.9	WBGene00003995	WBGene00003995	pgp-1	K08E7.9	NA	1	7	2.589e-33	0.25616	34.7543	0.13989	0.28508	0.20333	4.8697e-18	0.49703	1.54359	0.47756	NA	0.4881	3.41383	NA	2.40053	3.74126	NA	2.52293	1.90352	NA	1.3351	0.110609	1.61931	0.427995	pgp-1 encodes a transmembrane protein that is a member of the P-glycoprotein subclass of the ATP-binding cassette (ABC) transporter superfamily; along with PGP-3, PGP-1 is required for defense against the pathogenic Pseudomonas aeruginosa strain PA14, and may facilitate ATP-dependent efflux of the toxic phenazine compounds produced by the bacteria; PGP-1 is expressed in the apical membrane of int…
C28G1.5b;C28G1.5a	WBGene00016190;WBGene00016190	WBGene00016190	NA	C28G1.5	Gender neutral	2	6	3.5574e-17	1.6818	74.1026	0.97355	4.0491	1.5758	3.777e-44	0.81139	14.0582	0.55214	0.72795	0.6885	0.567141	0.179781	0.436921	0.621538	0.192079	0.459199	-0.686085	-2.38023	-1.12281	0.110722	-1.39637	0.427995	NA
Y60A3A.10	WBGene00000987	WBGene00000987	dhs-24	Y60A3A.10	Gender neutral	1	7	2.4955e-38	0.28908	7.31862	0.26382	0.27858	0.30463	3.3673e-39	0.32456	5.16783	0.32868	0.29725	0.32048	1.24585	1.06702	1.05203	1.36534	1.14001	1.10567	0.449265	0.189048	0.144924	0.110729	0.261079	0.427995	dhs-24 encodes a member of the short-chain dehydrogenases/reductases family (SDR).
C04C3.3	WBGene00015413	WBGene00015413	pdhb-1	C04C3.3	Gender neutral	1	9	2.3781e-75	1.3964	5.28788	1.3082	1.4366	1.435	7.4211e-82	1.5357	12.8364	1.4875	1.8213	1.4521	1.13706	1.26779	1.01192	1.24612	1.35451	1.06351	0.317442	0.437773	0.0888374	0.110745	0.281351	0.427995	C04C3.3 encodes the C. elegans ortholog of the pyruvate dehydrogenase complex E1 beta subunit (PDHB); by homology to mammalian enzymes, the product of C04C3.3 is predicted to function in mitochondria to catalyze the irreversible decarboxylation of pyruvate to acetyl-CoA.
F25H2.11	WBGene00009122	WBGene00009122	tct-1	F25H2.11	Gender neutral	1	16	0	0.60664	4.80704	0.63664	0.58043	0.62407	0	0.49471	4.36833	0.48242	0.52297	0.48901	0.757759	0.901004	0.783582	0.83044	0.962641	0.823536	-0.268053	-0.0549307	-0.280097	0.110779	-0.201027	0.427995	NA
F26B1.2c;F26B1.2a	WBGene00017816;WBGene00017816	WBGene00017816	NA	F26B1.2	Gender neutral	2	9	4.7074e-66	1.7689	5.86618	1.6305	1.7638	1.8313	5.5451e-52	2.039	11.367	1.8848	2.2634	1.8556	1.15596	1.28325	1.01327	1.26684	1.37104	1.06493	0.341233	0.455268	0.0907649	0.110883	0.295755	0.427995	NA
Y65B4A.8	WBGene00022031	WBGene00022031	NA	Y65B4A.8	Spermatogenic	1	7	2.5084e-27	0.6356	16.9146	0.5954	0.42378	0.50388	6.1353e-33	0.48987	20.1165	0.61521	0.4134	0.58049	1.03327	0.975506	1.15204	1.13238	1.04224	1.21078	0.179355	0.0596861	0.275938	0.11107	0.17166	0.428134	NA
F59E12.1	WBGene00019118	WBGene00019118	NA	F59E12.1	Gender neutral	1	4	1.0739e-18	1.4495	18.2906	NA	1.4495	1.1175	1.0701e-11	1.107	28.829	1.5895	1.101	0.91874	NA	0.759572	0.822139	NA	0.811533	0.864059	NA	-0.301278	-0.210799	0.111335	-0.256038	0.428572	NA
Y92H12BL.4	WBGene00022365	WBGene00022365	NA	Y92H12BL.4	Gender neutral	1	3	3.3409e-09	0.41884	11.3914	0.41884	0.40015	0.49434	5.1268e-14	0.66313	20.7653	0.75468	0.50777	0.57719	1.80183	1.26895	1.1676	1.97466	1.35576	1.22713	0.981601	0.439097	0.29529	0.11157	0.571996	0.428894	NA
F35B12.2	WBGene00000983	WBGene00000983	dhs-20	F35B12.2	NA	1	4	2.0484e-11	5.1301	92.1718	2.4771	0.68888	0.44518	5.4849e-11	0.15686	18.2598	0.34102	0.24779	0.25665	0.137669	0.3597	0.576508	0.150874	0.384306	0.605904	-2.72859	-1.37967	-0.722839	0.11223	-1.61037	0.429344	dhs-20 encodes a short-chain dehydrogenase predicted to be mitochondrial.
Y5F2A.1	WBGene00012382	WBGene00012382	ttr-16	Y5F2A.1	Gender neutral	1	5	1.6424e-32	1.813	10.5493	1.813	1.7489	2.1227	2.5931e-32	2.3409	16.1945	2.9543	2.1801	2.3627	1.62951	1.24655	1.11306	1.7858	1.33183	1.16982	0.836573	0.41341	0.226283	0.11234	0.492089	0.429344	NA
F53A2.6b;F53A2.6a	WBGene00002059;WBGene00002059	WBGene00002059	ife-1	F53A2.6	Spermatogenic	2	6	2.808e-52	0.87611	7.35721	0.98764	0.88044	0.86438	4.298e-43	0.31881	53.2927	0.48897	0.13788	0.40961	0.495089	0.156604	0.473877	0.542576	0.167317	0.49804	-0.882104	-2.57935	-1.00567	0.112372	-1.48904	0.429344	The ife-1 gene encodes one of five C. elegans homologs of the mRNA cap-binding protein eIF4E; it is specifically required for spermatogenesis, and is expressed in P granules.
Y55F3BR.6	WBGene00021943	WBGene00021943	NA	Y55F3BR.6	Gender neutral	1	7	1.7933e-32	3.0926	6.75784	3.0926	3.2659	2.8527	6.3005e-17	1.9471	22.0094	2.0495	1.3624	2.0675	0.662711	0.417159	0.724752	0.726275	0.445696	0.761706	-0.461413	-1.16587	-0.392693	0.112395	-0.673324	0.429344	NA
Y57G11C.3b;Y57G11C.3a	WBGene00013301;WBGene00013301	WBGene00013301	NA	Y57G11C.3	Gender neutral	2	5	6.6972e-166	0.9155	16.8376	0.88786	0.944	0.67694	0	1.0561	6.80799	1.1068	0.96936	1.0139	1.24659	1.02686	1.49777	1.36616	1.09711	1.57414	0.450126	0.133709	0.654563	0.112444	0.412799	0.429344	Y57G11C.3 encodes the C. elegans 6-phosphogluconolactonase (6PGL) ortholog; by homology, the product of Y57G11C.3 is predicted to catalyze the second reaction of the oxidative branch of the pentose-phosphate pathway in which 6-phosphogluconolactone is converted to 6-phosphogluconate.
T16G12.5	WBGene00011806	WBGene00011806	ekl-6	T16G12.5	Gender neutral	1	8	1.7425e-37	0.28456	34.6717	0.35986	0.18676	0.23122	3.5312e-15	1.1299	1.00202	1.4364	1.4569	NA	3.99155	7.80092	NA	4.3744	8.33457	NA	2.12909	3.05911	NA	0.11292	2.5941	0.430582	NA
R12H7.2	WBGene00000217	WBGene00000217	asp-4	R12H7.2	Gender neutral	1	8	7.1962e-149	1.2876	7.27339	1.2595	1.2291	1.4057	2.9829e-127	1.4478	3.46768	1.5068	1.4478	1.4065	1.19635	1.17794	1.00057	1.3111	1.25852	1.05159	0.390772	0.331723	0.0725681	0.113321	0.265021	0.431307	asp-4 encodes an aspartyl protease homolog that is required, in parallel with ASP-3 but downstream of CLP-1 and TRA-3, for degenerative (necrotic-like) cell death in neurons induced by mutations such as mec-4(d), deg-3(d), or gsa-1(gf).
F35H10.4	WBGene00006914	WBGene00006914	vha-5	F35H10.4	Gender neutral	1	24	3.2418e-293	0.30388	9.60983	0.32271	0.31642	0.26945	1.6944e-266	0.20888	8.81474	0.21398	0.20057	0.23841	0.663072	0.633873	0.884802	0.72667	0.677235	0.929917	-0.460627	-0.562272	-0.104826	0.113414	-0.375908	0.431307	vha-5 encodes an ortholog of subunit a of the membrane-bound (V0) domain of vacuolar proton-translocating ATPase (V-ATPase); VHA-5 is orthologous to human ATP6N1A (OMIM:192130), ATP6V0A2, ATP6V0A4 (OMIM:605239, mutated in distal renal tubular acidosis), and TCIRG1 (OMIM:604592, mutated in osteopetrosis); VHA-5 is expressed broadly in embryos (in dot- or cup-like perinuclear compartments in each c…
F44E5.5;F44E5.4;C12C8.1	WBGene00009692;WBGene00009691;WBGene00002026	WBGene00009692;WBGene00009691;WBGene00002026	;;hsp-70	F44E5.5;F44E5.4;C12C8.1	Gender neutral;Gender neutral;Gender neutral	3	11	7.0868e-61	0.10068	55.4715	0.26185	0.070796	0.25803	8.4275e-49	0.61465	20.681	0.42972	0.28333	0.3939	1.64109	4.00206	1.52657	1.7985	4.27584	1.6044	0.846792	2.09621	0.682038	0.113705	1.20835	0.431824	F44E5.5 encodes a member of the Hsp70 family of heat shock proteins; as loss of F44E5.5 activity via large-scale RNAi screens results in no obvious defects, the precise role of F44E5.5 in C. elegans development and/or behavior is not yet known.
F46E10.8	WBGene00006721	WBGene00006721	ubh-1	F46E10.8	Gender neutral	1	4	8.2682e-13	1.239	38.0082	2.1055	0.97858	1.4062	2.2271e-17	0.95031	27.129	0.67903	0.74171	0.42622	0.322503	0.757945	0.303101	0.353436	0.809795	0.318555	-1.50048	-0.304371	-1.65038	0.113854	-1.15175	0.431824	ubh-1 encodes a putative ubiquitin C-terminal hydrolase orthologous to human UCHL1, that catalyzes the hydrolysis of C-terminal ubiquitinyl esters; C. elegans has three ubiquitin C-terminal hydrolase orthologs-ubh-1, ubh-2 and ubh-3; studies indicate that the ubh genes maybe be involved in aging, as they play a role in cellular senescence.
T09B4.8	WBGene00020382	WBGene00020382	NA	T09B4.8	Spermatogenic	1	21	0	0.73428	12.2118	0.84457	0.68748	0.68854	1.5349e-113	0.5194	8.05046	0.47503	0.53332	0.55654	0.562452	0.775761	0.80829	0.616399	0.828829	0.849504	-0.698063	-0.270853	-0.235308	0.114175	-0.401408	0.432243	NA
C27B7.1a;C27B7.1b	WBGene00005007;WBGene00005007	WBGene00005007	spr-2	C27B7.1	Gender neutral	2	4	9.1881e-15	3.3047	15.8029	3.1131	3.1801	2.3593	1.2356e-32	2.7002	7.54433	1.8689	NA	1.6796	0.600334	NA	0.711906	0.657915	NA	0.748205	-0.604027	NA	-0.418494	0.114269	-0.51126	0.432243	spr-2 encodes the C. elegans ortholog of the Drosophila and mammalian SET proteins (OMIM:600960, translocation breakpoint in human SET is associated with acute myeloid leukemia); SPR-2 is predicted to be a member of the SET protein complex that functions in chromatin remodeling, DNA repair, and transcriptional regulation; in C. elegans, SPR-2 may function to regulate the activity and/or levels of…
Y45G12B.3	WBGene00021564	WBGene00021564	NA	Y45G12B.3	Oogenic	1	8	2.5522e-26	0.4094	36.9192	0.57124	0.25815	0.46142	5.332e-24	0.61044	17.7982	0.75385	0.55963	0.56255	1.31967	2.16785	1.21917	1.44625	2.31615	1.28134	0.532316	1.21173	0.357648	0.114924	0.700564	0.433385	NA
Y57G11C.16	WBGene00004487	WBGene00004487	rps-18	Y57G11C.16	Gender neutral	1	12	0	0.50987	7.02946	0.52534	0.47815	0.54974	1.6293e-270	0.33044	16.0578	0.30421	0.41072	0.32836	0.579073	0.858977	0.597301	0.634614	0.917739	0.627756	-0.656048	-0.123845	-0.671724	0.115073	-0.483872	0.433385	rps-18 encodes a small ribosomal subunit S18 protein.
Y57G11C.11a	WBGene00000763	WBGene00000763	coq-3	Y57G11C.11	Gender neutral	1	5	1.3071e-39	0.68335	4.62803	0.65793	0.63327	0.69416	4.4388e-23	0.51931	19.4547	0.55219	0.38782	0.41587	0.839284	0.612409	0.599098	0.919784	0.654302	0.629645	-0.120634	-0.61197	-0.667388	0.115169	-0.466664	0.433385	coq-3 encodes a putative 3,4-dihydroxy-5-hexaprenylbenzoate methyltransferase, orthologous to S. cerevisiae COQ3; by orthology, COQ-3 is predicted to be in a complex with COQ-4 (and perhaps COQ-6), and to be required for two different steps of ubiquinone synthesis; COQ-3 is required for viability, ubiquinone (coenzyme Q9) biosynthesis and for normally short lifespan; coq-3 null mutations are leth…
C25F6.3	WBGene00016103	WBGene00016103	dpyd-1	C25F6.3	Gender neutral	1	27	0	0.56693	18.0539	0.66596	0.58669	0.46138	0	0.34714	9.67763	0.35894	0.32871	0.39858	0.538981	0.560279	0.863887	0.590678	0.598607	0.907935	-0.759557	-0.74032	-0.139339	0.115325	-0.546405	0.433385	dpyd-1 encodes the C. elegans ortholog of human DihydroPYrimidine Dehydrogenase (DPYD), which when mutated leads to thymine-uraciluria (OMIM:274270); DPYD-1 is the first and rate-limiting enzyme for uracil and thymine metabolism to 5,6-dihydrouracil and 5,6-dihydrothymine, respectively, and in humans, functions in metabolism of the anti-cancer pyrimidine antagonist 5-fluorouracil (5-FU); in C. el…
F32H2.5	WBGene00009342	WBGene00009342	fasn-1	F32H2.5	Gender neutral	1	85	0	0.064811	13.4886	0.054738	0.071826	0.0654	0	0.075173	33.9199	0.074265	0.12539	0.07077	1.35674	1.74575	1.08211	1.48687	1.86517	1.13729	0.572275	0.899307	0.185595	0.115728	0.552392	0.433385	fasn-1 encodes a fatty acid synthase, orthologous to human FASN (OMIM:600212); CEP-1 is required for fully normal fasn-1 expression in vivo; CEP-1 drives transcription of luciferase reporters whose promoters contains either of two putative CEP-1 binding sites (FAS-T1 and FAS-T2) found in the fasn-1 gene, and this activity is partially lost by mutation of conserved CEP-1 residues (R298 or H310); i…
Y54H5A.1	WBGene00021899	WBGene00021899	NA	Y54H5A.1	Gender neutral	1	12	1.1803e-67	1.2022	10.3443	1.0491	1.2906	1.2011	8.9092e-79	0.92496	6.63031	0.89286	0.93989	1.0176	0.851072	0.728258	0.847223	0.932703	0.778077	0.890422	-0.100511	-0.362015	-0.167438	0.115772	-0.209988	0.433385	NA
T05G5.6	WBGene00001155	WBGene00001155	ech-6	T05G5.6	Gender neutral	1	9	4.4752e-108	1.1559	4.66917	1.1083	1.1986	1.2069	1.1367e-93	1.5193	14.803	1.7187	1.5865	1.278	1.55075	1.32363	1.05891	1.69949	1.41417	1.1129	0.765105	0.49996	0.154329	0.115894	0.473131	0.433385	NA
C05D9.5	WBGene00002062	WBGene00002062	ife-4	C05D9.5	Oogenic	1	4	5.2269e-14	0.59782	29.0532	0.55992	0.60781	0.3352	6.9033e-17	0.24238	25.2052	NA	0.28205	0.19672	NA	0.464043	0.586874	NA	0.495787	0.616797	NA	-1.01221	-0.697131	0.116043	-0.854669	0.433385	The ife-4 gene encodes a member of the Initiation Factor 4E (eIF4E) family.
F08A8.2	WBGene00008565	WBGene00008565	acox-2	F08A8.2	NA	1	22	2.3911e-223	0.085062	14.8192	0.11257	0.085062	0.11001	0	0.2522	50.4014	0.44662	0.39433	0.13895	3.96749	4.6358	1.26307	4.34803	4.95292	1.32747	2.12036	2.30828	0.408678	0.116437	1.61244	0.433385	NA
Y95B8A.8	WBGene00022388	WBGene00022388	NA	Y95B8A.8	Gender neutral	1	9	3.856e-66	0.77109	21.4667	0.95991	0.84995	0.61932	1.155e-68	0.51139	5.33958	0.52838	0.48608	0.53803	0.550447	0.571892	0.868743	0.603243	0.611015	0.913039	-0.729188	-0.710721	-0.131251	0.116461	-0.52372	0.433385	NA
T20H4.3a;T20H4.3b	WBGene00004189;WBGene00004189	WBGene00004189	pars-1	T20H4.3	Gender neutral	2	23	0	0.47642	5.10742	0.45129	0.49354	0.45341	0	0.371	7.21439	0.3684	0.32949	0.37852	0.816327	0.667605	0.834829	0.894624	0.713275	0.877396	-0.160646	-0.487469	-0.188699	0.116506	-0.278938	0.433385	prs-1 encodes a predicted cytoplasmic prolyl-tRNA synthetase (ProRS), a class II aminoacyl-tRNA synthetase that catalyzes the attachment of proline to its cognate tRNA and is thus required for protein biosynthesis; PRS-1 is required for embryonic, germline, and postembryonic development.
C34C12.8	WBGene00007927	WBGene00007927	NA	C34C12.8	Gender neutral	1	13	8.2116e-70	1.103	4.74902	1.103	1.0175	1.1088	1.6685e-60	0.78105	16.8748	0.63027	0.8132	0.88397	0.571414	0.799214	0.797231	0.626221	0.853887	0.837881	-0.675255	-0.227883	-0.255183	0.116546	-0.386107	0.433385	NA
Y46G5A.21	WBGene00012911	WBGene00012911	acl-7	Y46G5A.21	Gender neutral	1	4	2.481e-17	0.11682	16.2842	0.14502	0.15297	0.11115	6.3772e-16	0.27586	87.1853	0.28314	0.95354	0.19306	1.95242	6.23351	1.73693	2.13969	6.65993	1.8255	1.0974	2.73551	0.868289	0.116648	1.56707	0.433385	Y46G5A.21 is orthologous to the human gene GLYCERONEPHOSPHATE O-ACYLTRANSFERASE (GNPAT; OMIM:602744), which when mutated leads to disease.
W01A8.4	WBGene00012166	WBGene00012166	nuo-6	W01A8.4	Gender neutral	1	8	6.9275e-36	0.17908	30.7233	0.18206	0.24499	0.13091	9.1234e-30	0.26997	4.80126	0.2899	0.26494	0.26997	1.59233	1.08143	2.06226	1.74506	1.15541	2.16741	0.803277	0.208406	1.11597	0.11671	0.709218	0.433385	nuo-6 encodes the C. elegans ortholog of the NDUFB4/B15 subunit of the mitochondrial NADH dehydrogenase (ubiquinone) complex (complex I).
C11D2.7	WBGene00015703	WBGene00015703	NA	C11D2.7	Gender neutral	1	5	3.0051e-28	0.89577	13.9903	0.89577	0.88786	1.1268	9.2389e-16	0.7423	6.74808	0.76829	0.73362	0.83699	0.857687	0.826279	0.742803	0.939951	0.882803	0.780677	-0.0893418	-0.179836	-0.357202	0.117467	-0.208793	0.434461	NA
T07D4.3	WBGene00004355	WBGene00004355	rha-1	T07D4.3	Gender neutral	1	10	2.386e-49	0.34758	13.482	0.45773	0.51992	0.39642	9.109e-77	0.26593	22.0939	0.28139	0.18556	0.28038	0.614751	0.356901	0.70728	0.673715	0.381316	0.743344	-0.56979	-1.39094	-0.427899	0.117584	-0.79621	0.434461	rha-1 encodes an ATP-dependent DEAD/H box RNA helicase orthologous to human RNA helicase A and Drosophila Maleless, an essential component of the dosage compensation machinery required for increased X-linked transcription in males; by homology, RHA-1 is predicted to function in regulation of transcription, translation, RNA processing, and/or RNA replication; in C. elegans, RHA-1 is required for g…
Y46H3A.7	WBGene00044344	WBGene00044344	mrpl-39	Y46H3A.7	Gender neutral	1	7	1.7888e-99	0.92595	27.8071	0.86696	0.48597	0.73998	5.4563e-98	1.0078	4.51814	0.95894	0.87741	0.93351	1.10609	1.80548	1.26153	1.21219	1.92899	1.32586	0.277611	0.947847	0.406926	0.117722	0.544128	0.434461	NA
R07H5.3a;R07H5.3b;R07H5.3c	WBGene00011123;WBGene00011123;WBGene00011123	WBGene00011123	nuaf-3	R07H5.3	NA	3	4	1.6338e-56	1.0296	12.8513	0.88933	0.94016	0.73001	1.3392e-16	0.81566	2.12082	1.066	NA	1.0345	1.19866	NA	1.4171	1.31362	NA	1.48936	0.393552	NA	0.574693	0.117739	0.484123	0.434461	NA
F59F3.6	WBGene00010335	WBGene00010335	NA	F59F3.6	NA	1	4	9.0763e-11	0.22021	23.5457	0.1973	0.15895	0.25417	1.303e-20	0.31392	4.3587	0.31147	0.33128	NA	1.57866	2.08418	NA	1.73008	2.22675	NA	0.790838	1.15494	NA	0.117765	0.97289	0.434461	NA
C38C3.5c	WBGene00006794	WBGene00006794	unc-60	C38C3.5	Gender neutral	1	9	5.4719e-41	1.0947	11.7455	1.2698	1.0947	1.0108	1.5717e-82	1.256	5.29864	1.256	1.2355	1.3623	0.989132	1.12862	1.34774	1.084	1.20583	1.41646	0.116371	0.270023	0.502294	0.118451	0.296229	0.435893	unc-60 encodes two, tissue-specific isoforms of actin depolymerizing factor(ADF)/cofilin, actin-binding proteins that regulate actin filament dynamics; one UNC-60 isoform, UNC-60A, primarily binds G-actin, depolymerizes actin filaments, and inhibits actin polymerization; UNC-60A is essential during early embryonic development for polar body extrusion, cytokinesis, and embryonic patterning; UNC-60…
R11A8.5	WBGene00011239	WBGene00011239	pges-2	R11A8.5	Gender neutral	1	4	4.012e-23	0.24315	37.5861	0.2189	0.43866	0.26598	9.288e-43	0.12484	26.3605	0.12988	0.20729	0.22068	0.59333	0.472553	0.829686	0.650239	0.504879	0.871991	-0.620957	-0.985989	-0.197615	0.118461	-0.60152	0.435893	NA
T18D3.4	WBGene00003514	WBGene00003514	myo-2	T18D3.4	Gender neutral	1	89	0	0.99955	0.834448	1.0052	0.98859	0.99779	0	1.1503	9.97399	1.2044	1.1652	0.9941	1.19817	1.17865	0.996302	1.31309	1.25928	1.0471	0.392968	0.332597	0.0664021	0.119145	0.263989	0.436636	myo-2 encodes a muscle-type specific myosin heavy chain isoform; myo-2 is expressed in pharyngeal muscle.
F54D5.12	WBGene00010055	WBGene00010055	NA	F54D5.12	Gender neutral	1	10	7.2257e-144	0.53684	27.4548	0.5186	0.48025	0.77932	1.4202e-67	0.8366	27.2966	0.79053	0.52236	0.92104	1.52435	1.08768	1.18185	1.67056	1.16209	1.24211	0.740334	0.216722	0.312795	0.119244	0.423284	0.436636	NA
F53A2.7	WBGene00009952	WBGene00009952	acaa-2	F53A2.7	Gender neutral	1	14	0	0.95085	3.59397	0.97831	0.98331	0.92115	0	1.1099	10.1679	0.936	1.1041	1.1366	0.956752	1.12284	1.23389	1.04852	1.19965	1.29681	0.0683524	0.262616	0.374964	0.119448	0.235311	0.436636	NA
F21D5.7	WBGene00009012	WBGene00009012	NA	F21D5.7	NA	1	13	1.6284e-193	0.36683	24.5497	0.33199	0.35224	0.51055	0	0.29645	10.3367	0.27497	0.24094	0.29645	0.828248	0.684022	0.580648	0.907689	0.730815	0.610255	-0.13973	-0.452422	-0.712516	0.119526	-0.434889	0.436636	NA
Y71H10A.1a;Y71H10A.1b	WBGene00022199;WBGene00022199	WBGene00022199	pfk-1.1	Y71H10A.1	Oogenic	2	22	5.6401e-233	0.4893	13.1555	0.52609	0.47281	0.40345	1.1977e-179	0.38027	7.71427	0.40808	0.41916	0.36155	0.775685	0.886529	0.896146	0.850084	0.947176	0.941839	-0.234322	-0.0782963	-0.0864474	0.11975	-0.133022	0.436636	pfk-1.1 encodes two isoforms of a 6-phosphofructokinase (E.C. 2.7.1.11), paralogous to PFK-1.2; pfk-1.1 is an essential gene, and expressed in proximal germline and in several larval and adult tissues (including neurons, hypodermis, and pharyngeal muscle).
F43H9.2a;F43H9.2b	WBGene00018398;WBGene00018398	WBGene00018398	sptl-2	F43H9.2	Gender neutral	2	9	8.259e-42	0.091949	19.1507	0.10711	0.072511	0.093936	1.878e-33	0.12707	14.6921	0.1418	NA	0.11511	1.32387	NA	1.22541	1.45085	NA	1.28789	0.5369	NA	0.36501	0.119892	0.450955	0.436636	NA
C08B11.7	WBGene00006724	WBGene00006724	ubh-4	C08B11.7	Gender neutral	1	13	1.563e-67	0.98368	10.314	1.0825	0.88081	0.9733	1.0965e-40	0.78759	1.51746	0.78684	0.78699	0.80778	0.726873	0.893484	0.829939	0.796591	0.954606	0.872257	-0.328089	-0.0670223	-0.197175	0.120036	-0.197429	0.436636	NA
C27B7.8	WBGene00004307	WBGene00004307	rap-1	C27B7.8	Oogenic	1	5	1.196e-34	0.46957	8.94647	0.32813	0.38043	0.32593	2.222e-18	0.68529	51.0965	0.91147	1.2326	0.38099	2.77777	3.24002	1.16893	3.0442	3.46166	1.22853	1.60606	1.79146	0.296938	0.120138	1.23149	0.436636	rap-1 encodes a member of the Ras superfamily of small GTPases; the activated protein interacts with W05B10.4 and T14G10.2 in yeast two-hybrid assays and rap-1 is expressed in some neurons in the head and tail, the rectal epithelial cells, body muscle, hypodermis, and in the somatic cells of the gonad.
C12D12.1b;C12D12.1a;C12D12.1c	WBGene00015713;WBGene00015713;WBGene00015713	WBGene00015713	NA	C12D12.1	Gender neutral	3	5	5.4771e-67	0.5914	4.72102	0.60105	0.55428	0.6033	1.663e-12	0.40886	7.36942	0.45694	NA	0.50718	0.760236	NA	0.840676	0.833154	NA	0.883541	-0.263345	NA	-0.17863	0.12056	-0.220988	0.436636	NA
T19B10.2	WBGene00011831	WBGene00011831	NA	T19B10.2	Gender neutral	1	8	1.7095e-174	0.35232	15.7703	0.43415	0.39666	0.31615	0	0.28046	12.8719	0.34146	0.27248	0.27821	0.786502	0.686936	0.879994	0.86194	0.733928	0.924863	-0.214341	-0.446289	-0.112688	0.120687	-0.257773	0.436636	NA
T01H8.2	WBGene00011353	WBGene00011353	NA	T01H8.2	Gender neutral	1	3	1.939e-17	0.88215	1.15429	NA	0.60462	0.59483	2.5329e-06	0.23089	20.2788	NA	0.23089	0.30819	NA	0.381876	0.518114	NA	0.408	0.544532	NA	-1.29336	-0.87691	0.120693	-1.08513	0.436636	NA
Y38C1AB.8a;Y38C1AB.8b;Y38C1AB.4	WBGene00001492;WBGene00001492;WBGene00021406	WBGene00001492;WBGene00021406	frm-5.1;frm-5.2	Y38C1AB.8;Y38C1AB.4	Oogenic;Oogenic	3	12	5.3407e-42	0.92859	9.58631	1.0302	0.90462	0.8576	9.3522e-27	0.57353	21.9551	0.5417	0.77134	0.53317	0.52582	0.852667	0.6217	0.576254	0.910997	0.6534	-0.795223	-0.134482	-0.613962	0.120734	-0.514556	0.436636	frm-5 encodes a protein that contains a FERM (Band 4.1-ezrin-radixin-moesin) domain near the center of the molecule and two C-terminal PDZ domains; by homology, FRM-5 is predicted to function as a membrane-cytoskeleton linker protein that plays a role in cell adhesion, migration, or organization of cell surface structures; the FRM-5 FERM and PDZ domains are most similar to those found in cytoplas…
T05F1.3	WBGene00004488	WBGene00004488	rps-19	T05F1.3	Gender neutral	1	8	4.3072e-56	0.99235	7.57814	0.9354	0.98403	1.0842	0	0.70322	9.17174	0.76026	0.71923	0.63364	0.812765	0.730903	0.584431	0.890721	0.780902	0.61423	-0.166955	-0.356786	-0.703148	0.121128	-0.408963	0.436636	rps-19 encodes a small ribosomal subunit S19 protein, orthologous to human RPS19 (OMIM:603474, mutated in Diamond-Blackfan anemia).
R06C7.3	WBGene00000963	WBGene00000963	dhp-1	R06C7.3	Gender neutral	1	7	7.55e-33	0.23935	27.9919	0.3922	0.23935	0.2592	1.9942e-29	0.32491	12.1472	0.4114	0.39389	0.32485	1.04895	1.64567	1.25328	1.14956	1.75824	1.31718	0.201088	0.814134	0.397455	0.121129	0.470892	0.436636	dhp-1 encodes a homolog of the human gene DPYS, which when mutated leads to dihydropyrimidinuria (OMIM:222748).
F45G2.8	WBGene00009734	WBGene00009734	NA	F45G2.8	Gender neutral	1	4	7.1043e-17	0.6584	17.0726	0.76219	0.54331	0.63063	8.1627e-11	0.32439	5.64138	0.34394	NA	0.37252	0.451252	NA	0.590711	0.494534	NA	0.620831	-1.01586	NA	-0.687729	0.121137	-0.851793	0.436636	NA
ZK1128.5	WBGene00044072	WBGene00044072	ham-3	ZK1128.5	Gender neutral	1	6	4.199e-161	0.88006	22.7138	0.47915	0.68302	0.46196	8.9207e-17	0.54081	5.46315	0.56448	NA	0.52249	1.17809	NA	1.13103	1.29108	NA	1.1887	0.368581	NA	0.249383	0.121307	0.308982	0.436636	ham-3 encodes an ortholog of SWI/SNF-related matrix-associated actin-dependent regulator of chromatin subfamily D (SMARCD) proteins; ham-3 is required for full levels of LIN-3/EGF signalling during vulval development, though this effect is only visible in genetically sensitized backgrounds.
ZC434.2	WBGene00004476	WBGene00004476	rps-7	ZC434.2	Gender neutral	1	12	0	0.68482	10.4184	0.66441	0.75905	0.62012	0	0.4202	37.7079	0.27024	0.58277	0.39739	0.406737	0.767762	0.640828	0.445749	0.820284	0.673503	-1.1657	-0.285805	-0.570245	0.121572	-0.673916	0.436636	rps-7 encodes a small ribosomal subunit S7 protein.
C09D4.5	WBGene00004431	WBGene00004431	rpl-19	C09D4.5	Gender neutral	1	9	6.3576e-44	0.29781	17.3604	0.27301	0.29781	0.37806	6.9872e-58	0.25095	30.9972	0.18808	0.23276	0.34119	0.688912	0.781572	0.902476	0.754989	0.835038	0.948492	-0.405472	-0.260086	-0.0762926	0.12182	-0.247283	0.436636	rpl-19 encodes a large ribosomal subunit L19 protein.
T27E9.7	WBGene00012097	WBGene00012097	abcf-2	T27E9.7	Gender neutral	1	18	4.9079e-94	0.48659	5.80071	0.52234	0.46539	0.50122	4.2516e-184	0.41244	8.89909	0.40569	0.39239	0.46279	0.776678	0.843142	0.923327	0.851173	0.90082	0.970406	-0.232476	-0.150689	-0.043339	0.121854	-0.142168	0.436636	NA
F08A8.1a;F08A8.1c;F08A8.1b	WBGene00008564;WBGene00008564;WBGene00008564	WBGene00008564	acox-1	F08A8.1	Gender neutral	3	20	2.3134e-143	0.37332	3.01924	0.35899	0.35311	0.37429	4.1128e-118	0.25138	17.5735	0.29957	0.2346	0.21585	0.83448	0.664382	0.576692	0.914519	0.709832	0.606097	-0.128915	-0.494451	-0.72238	0.121908	-0.448582	0.436636	acox-1 is orthologous to the human gene ACYL-CoA OXIDASE 1, PALMITOYL (ACOX1; OMIM:264470), which when mutated leads to pseudoneonatal adrenoleukodystrophy.
F54D5.8	WBGene00001031	WBGene00001031	dnj-13	F54D5.8	Gender neutral	1	11	4.2145e-241	1.2594	8.42453	1.3031	1.2806	1.1131	9.2331e-258	0.96969	11.0078	0.85506	1.0651	0.94814	0.656174	0.83172	0.851801	0.71911	0.888616	0.895234	-0.475715	-0.170368	-0.159664	0.122147	-0.268582	0.436636	This gene encodes a protein containing a DnaJ ('J') domain.
Y51A2D.7b	WBGene00013075	WBGene00013075	NA	Y51A2D.7	Gender neutral	1	12	2.6775e-38	0.19436	12.5905	0.16796	0.21622	0.19098	7.0591e-16	0.47674	14.6301	0.48975	NA	0.39792	2.91587	NA	2.08357	3.19555	NA	2.18981	1.67606	NA	1.1308	0.122148	1.40343	0.436636	NA
ZK1151.1i	WBGene00006876	WBGene00006876	vab-10	ZK1151.1	NA	1	51	0	1.8469	14.8556	0.75777	0.95759	0.73797	0	0.53906	7.48185	0.53775	NA	0.48371	0.709648	NA	0.65546	0.777714	NA	0.688881	-0.362689	NA	-0.537673	0.122203	-0.450181	0.436636	vab-10 encodes, by alternative splicing, two spectraplakins (VAB-10A and VAB-10B) that are jointly required for mechanical resilience of the epidermis under strain by the contraction of actin microfilaments mechanically linked to fibrous organelles (FOs); VAB-10A/B are, accordingly, required for elongation during embryonic morphogenesis; VAB-10A has C-terminal plectin repeats while VAB-10B has sp…
D2030.6	WBGene00004178	WBGene00004178	prg-1	D2030.6	Gender neutral	1	8	2.1479e-26	0.99885	19.82	0.98346	0.89669	0.65936	1.2835e-19	0.53372	18.3048	0.41848	0.40178	0.55472	0.425518	0.44807	0.841301	0.466332	0.478722	0.884198	-1.10057	-1.06274	-0.177559	0.122512	-0.780291	0.436851	prg-1 encodes a novel, basic protein that is one of two C. elegans members of the Piwi subfamily of highly conserved Argonaut/Piwi proteins; during development, PRG-1 activity is essential for successful gametogenesis, normal levels of fertility, and accumulation of 21 U-RNAs (piRNAs), small RNAs expressed in the germ line; in addition, PRG-1 appears to act upstream of an siRNA pathway to regulat…
T05G5.9b;T05G5.9a	WBGene00011503;WBGene00011503	WBGene00011503	gcc-2	T05G5.9	Gender neutral	2	9	1.7603e-23	1.2757	24.4128	1.2905	2.1089	1.6444	8.1099e-07	0.74121	3.49055	0.72511	NA	0.76181	0.561883	NA	0.463275	0.615776	NA	0.486897	-0.699523	NA	-1.03831	0.122571	-0.868917	0.436851	NA
K02A11.3	WBGene00010488	WBGene00010488	NA	K02A11.3	Gender neutral	1	5	1.3347e-13	0.63173	19.35	0.51981	0.67076	0.46452	6.5659e-12	0.89552	19.5508	0.89552	NA	0.67799	1.72278	NA	1.45955	1.88802	NA	1.53397	0.916877	NA	0.617271	0.122781	0.767074	0.437052	NA
F22B5.9	WBGene00001498	WBGene00001498	fars-3	F22B5.9	Gender neutral	1	21	3.1701e-236	0.59614	3.53301	0.60591	0.5936	0.56537	5.1185e-257	0.48701	18.3643	0.37739	0.36665	0.50402	0.622848	0.617672	0.891487	0.682589	0.659926	0.936943	-0.550912	-0.599624	-0.0939671	0.123426	-0.414834	0.438229	NA
F07F6.4	WBGene00017217	WBGene00017217	NA	F07F6.4	Gender neutral	1	17	2.7508e-78	1.1036	11.4896	1.2636	1.1292	1.0035	3.8435e-75	0.93632	7.75719	0.90788	0.99538	0.85412	0.718487	0.881491	0.851141	0.7874	0.941793	0.89454	-0.344831	-0.0865185	-0.160783	0.123833	-0.197377	0.438229	NA
C18F10.7a	WBGene00015978	WBGene00015978	NA	C18F10.7	Gender neutral	1	2	1.4528e-05	1.011	6.05884	1.0569	0.97006	NA	3.2675e-14	0.65735	25.8141	0.58738	0.43339	0.73564	0.555757	0.446766	NA	0.609063	0.477329	NA	-0.715337	-1.06694	NA	0.124	-0.891141	0.438229	NA
Y105E8B.8e;Y105E8B.8b;Y105E8B.8a;Y105E8B.8d;Y105E8B.8c	WBGene00001334;WBGene00001334;WBGene00001334;WBGene00001334;WBGene00001334	WBGene00001334	ero-1	Y105E8B.8	Gender neutral	5	7	6.5729e-66	0.44535	27.9152	0.16988	0.24717	0.14701	1.0179e-22	0.25648	18.3987	0.34622	0.2648	0.24765	2.03803	1.07133	1.68458	2.2335	1.14462	1.77047	1.15931	0.194863	0.824136	0.124005	0.726102	0.438229	ero-1 encodes an endoplasmic reticulum oxidoreductase that affects ER-stress response and affects reactive oxygen species levels.
F55A11.1	WBGene00010075	WBGene00010075	NA	F55A11.1	Oogenic	1	3	6.3779e-09	1.564	22.356	1.3372	2.0601	1.564	2.2084e-09	1.0977	2.8918	1.0993	1.0977	1.0444	0.822091	0.532838	0.667775	0.900942	0.569289	0.701824	-0.150495	-0.812767	-0.510819	0.124141	-0.49136	0.438229	NA
F07A5.7a;F07A5.7b	WBGene00006754;WBGene00006754	WBGene00006754	unc-15	F07A5.7	Gender neutral	2	67	0	2.2006	7.64071	2.0113	2.2862	2.3175	0	2.8519	12.4943	3.2676	2.6667	2.6337	1.62462	1.16643	1.13644	1.78045	1.24623	1.19439	0.832239	0.317567	0.256269	0.12418	0.468692	0.438229	The unc-15 gene encodes a paramyosin ortholog; UNC-15 protein physically interacts with MHC A, one isoform of myosin heavy chain (MHC) in striated muscle; UNC-15 accumulation is decreased in the absence of UNC-54 (myosin B), implying that degradation of UNC-15 is inhibited by its binding myosin B; conversely, myosin B (but not MYO-3/myosin A) fails to accumulate in unc-15 mutants.
C39E9.14b;C39E9.14a	WBGene00001007;WBGene00001007	WBGene00001007	dli-1	C39E9.14	Gender neutral	2	8	2.1945e-59	0.66627	35.7893	0.38911	0.36044	0.66627	4.9855e-149	0.59255	14.7534	0.68628	0.53444	0.70898	1.76372	1.48274	1.0641	1.93288	1.58418	1.11836	0.950755	0.663732	0.161385	0.124193	0.591957	0.438229	dli-1 encodes a dynein light intermediate chain; dli-1 activity, presumably as part of a cytoplasmic dynein minus-end-directed motor complex, is required for mitoses throughout development, for pronuclear and nuclear migration, and for normal neuronal function; DLI-1 has been shown to physically interact with the ZYG-12 HOOK-domain containing protein and the UNC-16 JIP3 (c-Jun N-terminal kinase (…
T08A11.2	WBGene00011605	WBGene00011605	NA	T08A11.2	Gender neutral	1	25	1.6936e-166	0.23923	22.4211	0.23923	0.21544	0.32631	1.223e-107	0.34163	12.4343	0.43436	0.36366	0.34444	1.81566	1.68799	1.05556	1.98981	1.80346	1.10938	0.992629	0.850767	0.149757	0.125493	0.664384	0.442266	T08A11.2 encodes the C. elegans ortholog of splicing factor 3b subunit 1, also known as SAP155; by homology, the product of T08A11.2 is predicted to be a component of the U2 snRNP that is required for pre-mRNA splicing; large-scale RNAi assays indicate that T08A11.2 activity is essential for a number of processes including embryonic development, normal adult lifespan, vulval morphogenesis, locomo…
F21F8.7	WBGene00000219	WBGene00000219	asp-6	F21F8.7	Gender neutral	1	8	8.6663e-110	0.95528	2.35334	0.94199	0.95178	0.98507	1.57e-176	1.2216	16.8489	1.0376	0.95214	1.3069	1.1015	1.00038	1.32671	1.20715	1.06881	1.39435	0.271602	0.0960088	0.479598	0.125705	0.282403	0.442463	aspartic protease.
B0513.3a	WBGene00004443	WBGene00004443	rpl-29	B0513.3	Gender neutral	1	2	5.9307e-15	2.0246	5.84225	2.0716	1.9627	2.2053	3.4996e-27	0.80597	52.4244	1.3877	0.80597	0.46813	0.669869	0.410644	0.212275	0.734119	0.438735	0.223099	-0.445914	-1.18858	-2.16425	0.125896	-1.26625	0.442587	rpl-29 encodes a large ribosomal subunit L29 protein; by homology, RPL-29 is predicted to function in protein biosynthesis; in C. elegans, loss of rpl-29 function via RNA-mediated interference (RNAi) does not result in any obvious abnormalities.
F11G11.2	WBGene00001755	WBGene00001755	gst-7	F11G11.2	Oogenic	1	8	4.6281e-40	1.2367	12.3154	1.1579	1.0462	1.3343	1.8685e-48	1.501	22.4862	2.0867	1.4257	1.4583	1.80214	1.36274	1.09293	1.97499	1.45596	1.14866	0.981848	0.541975	0.199952	0.126374	0.574592	0.443174	gst-7 encodes a predicted glutathione S-transferase.
Y110A7A.8	WBGene00022458	WBGene00022458	prp-31	Y110A7A.8	Gender neutral	1	4	1.3381e-26	0.93432	16.219	1.1576	0.8966	0.87218	1.7813e-33	0.66688	10.1977	0.5749	0.70564	0.65072	0.496631	0.787018	0.746085	0.544265	0.840856	0.784126	-0.877618	-0.250069	-0.350842	0.126874	-0.492843	0.443174	prp-31 is orthologous to the human gene U4/U6 small nuclear ribonucleoprotein Prp31 (PRPF31); prpf31 is a component of the spliceosome complex.
F56F10.1	WBGene00018984	WBGene00018984	NA	F56F10.1	Gender neutral	1	6	3.8215e-37	0.48421	7.63433	0.52267	0.50638	0.45084	7.6006e-18	0.69277	25.7211	0.5292	0.87219	0.64008	1.01249	1.7224	1.41975	1.10961	1.84023	1.49214	0.150048	0.879885	0.577384	0.127058	0.535773	0.443174	F56F10.1 encodes a predicted carboxypeptidase.
F28D1.7	WBGene00004492	WBGene00004492	rps-23	F28D1.7	Gender neutral	1	3	6.8645e-21	1.2352	16.4201	1.5626	1.161	1.2237	3.6981e-28	0.80217	17.2558	0.65008	0.80452	0.92277	0.416025	0.692954	0.754082	0.455927	0.740358	0.792532	-1.13312	-0.433705	-0.33546	0.12752	-0.634096	0.443174	rps-23 encodes a small ribosomal subunit S23 protein; by homology, RPS-23 is predicted to function in protein biosynthesis; in C. elegans, RPS-23 activity is required for germline development, vulval morphogenesis, and the overall health of the animal.
C32A3.2	WBGene00007859	WBGene00007859	mrps-31	C32A3.2	Gender neutral	1	10	1.1935e-33	1.2015	18.6563	0.93968	1.1144	1.3625	2.9994e-43	0.81803	8.23046	0.80803	0.72944	0.8601	0.859899	0.654559	0.631266	0.942376	0.699336	0.663454	-0.0856251	-0.515943	-0.591933	0.127631	-0.397833	0.443174	NA
C47D2.2	WBGene00000391	WBGene00000391	cdd-1	C47D2.2	Gender neutral	1	3	4.689e-111	0.7238	3.49651	0.67673	0.68939	0.7238	3.9402e-79	0.54851	25.6861	0.35791	0.49514	0.60763	0.528882	0.718229	0.8395	0.579609	0.767362	0.882305	-0.786848	-0.382021	-0.180651	0.127636	-0.44984	0.443174	cdd-1 encodes a cytidine deaminase that contains a zinc-binding region; CDD-1 exhibits deoxycytidine deaminase activity when expressed in vitro, and is able to bind AU-rich RNA sequences in vitro; a cdd-1::lacZ reporter fusion is expressed at highest levels in early larvae and is seen predominantly in the intestine and pharynx.
F55G11.4	WBGene00010124	WBGene00010124	NA	F55G11.4	NA	1	2	2.2747e-08	0.49198	2.79267	0.36174	NA	0.34773	7.7021e-09	0.54942	14.7615	0.49522	NA	0.61065	1.36899	NA	1.7561	1.5003	NA	1.84565	0.585252	NA	0.884125	0.127747	0.734689	0.443174	F55G11.4 encodes a protein containing a CUB-like domain conserved amongst nematodes; F55G11.4 expression is increased in response to bacterial infection, suggesting that it plays a role in the defense response.
T08B2.7b;T08B2.7a;T08B2.7c	WBGene00020347;WBGene00020347;WBGene00020347	WBGene00020347	ech-1.2	T08B2.7	Gender neutral	3	30	0	1.1507	4.07699	1.1507	1.1219	1.2145	3.4182e-213	0.9609	2.2545	0.98274	0.97856	0.94302	0.854037	0.872235	0.776468	0.935951	0.931903	0.816059	-0.0954945	-0.101749	-0.293255	0.12801	-0.163499	0.443174	ech-1.2 encodes one of two C. elegans enoyl-CoA hydratases/long-chain 3-hydroxyacyl-CoA dehydrogenases [EC:4.2.1.17 1.1.1.211] orthologous to human HADHA (hydroxyacyl-coenzyme A dehydrogenase/3-ketoacyl-coenzyme A thiolase/enoyl-coenzyme a hydratase (trifunctional protein), alpha subunit OMIM:600890), which when mutated leads to disease.
F13B12.1	WBGene00008729	WBGene00008729	NA	F13B12.1	Gender neutral	1	5	3.3885e-21	0.98442	36.5911	1.2884	0.6404	1.3818	1.1301e-13	0.85166	22.3216	0.85993	0.55326	0.81619	0.66744	0.863929	0.590672	0.731458	0.923029	0.620789	-0.451154	-0.115552	-0.687825	0.128037	-0.418177	0.443174	NA
T04D1.4	WBGene00007053	WBGene00007053	chd-7	T04D1.4	Oogenic	1	14	5.2393e-46	0.28791	16.6299	0.27408	0.38085	0.35743	4.7374e-83	0.55284	52.499	0.35254	0.92196	0.45734	1.28627	2.4208	1.27952	1.40964	2.5864	1.34476	0.495325	1.37094	0.427354	0.128246	0.764541	0.443174	NA
R12E2.11	WBGene00020036	WBGene00020036	NA	R12E2.11	Gender neutral	1	7	0	0.61213	28.1047	0.50826	0.69882	0.90365	1.2723e-90	0.35082	12.7199	0.37238	0.36864	0.29453	0.732657	0.527518	0.325934	0.802929	0.563604	0.342553	-0.316656	-0.827245	-1.5456	0.128349	-0.896501	0.443174	NA
C39H7.4	WBGene00016542	WBGene00016542	NA	C39H7.4	Gender neutral	1	6	2.0666e-33	0.93272	93.2083	2.2761	0.34474	0.69257	3.3196e-20	0.17338	81.8333	0.81217	0.26435	0.18078	0.356825	0.76681	0.261028	0.39105	0.819266	0.274337	-1.35457	-0.287596	-1.86598	0.12835	-1.16938	0.443174	NA
VW02B12L.4	WBGene00012157	WBGene00012157	adbp-1	VW02B12L.4	Gender neutral	1	3	4.0025e-42	0.4318	57.0354	0.38816	1.2681	1.5669	2.7573e-15	3.0581	3.00566	NA	2.0493	2.1383	NA	1.61604	1.36467	NA	1.72659	1.43425	NA	0.787926	0.520298	0.128463	0.654112	0.443174	NA
Y59A8B.7;Y59A8B.9	WBGene00013344;WBGene00007062	WBGene00013344;WBGene00007062	ebp-1;ebp-3	Y59A8B.7;Y59A8B.9	Gender neutral;Gender neutral	2	10	6.9081e-83	0.54165	11.3225	0.5852	0.52041	0.46669	1.3012e-42	0.66214	14.7545	0.62771	0.61563	0.79499	1.07264	1.18297	1.70346	1.17552	1.2639	1.79032	0.233304	0.337878	0.840219	0.128645	0.470467	0.443174	ebp-1 encodes one of three C. elegans homologs of the EB1 family of microtubule plus-end binding proteins; a deletion mutation in ebp-1, tm1357, has been reported to result in sluggish locomotion and a weak egg-laying defective phenotype; in embryos, an EBP-1::GFP fusion protein localizes to the distal tip of microtubules and, during the cell cycle, moves from the centrosomes to the cell cortex.
F02E9.9a;F02E9.9b	WBGene00008532;WBGene00008532	WBGene00008532	dpt-1	F02E9.9	Gender neutral	2	25	0	0.43734	5.96968	0.4143	0.46585	0.4327	1.1703e-145	0.43396	6.55333	0.40222	0.45571	0.41569	0.970842	0.978233	0.960689	1.06396	1.04515	1.00967	0.0894446	0.0637137	0.0138882	0.128712	0.0556822	0.443174	NA
W02A11.4	WBGene00006700	WBGene00006700	uba-2	W02A11.4	Gender neutral	1	8	2.5792e-57	0.8688	9.27252	0.90093	0.76381	0.90145	9.6474e-29	0.69933	18.1307	0.78748	0.55258	0.63384	0.874075	0.723452	0.703134	0.957911	0.772942	0.738986	-0.0620362	-0.371567	-0.436381	0.128715	-0.289995	0.443174	uba-2 encodes the C. elegans ortholog of Saccharomyces cerevisiae Uba2p and human ubiquitin-like 2 activating enzyme E1B; by homology, UBA-2 is predicted to form, with a regulatory subunit, AOS-1, a heterodimeric enzyme that activates the ubiquitin-like protein SMO-1/SUMO in preparation for its covalent attachment to target proteins to regulate their subcellular localization and/or stability; in …
MTCE.35	WBGene00010967	WBGene00010967	nduo-5	MTCE.35	NA	1	4	3.3631e-11	0.11977	7.03114	0.11558	0.13266	0.12791	9.3202e-11	0.1504	11.2696	0.17642	0.14753	0.14456	1.52639	1.11209	1.13017	1.67279	1.18817	1.1878	0.742258	0.248738	0.248287	0.128775	0.413094	0.443174	The nduo-5 gene resides on the mitochondrial chromosome, and encodes the protein NADH-ubiquinone oxidoreductase chain 5; this is the C. elegans homolog of the core MT-ND5 of mitochondrial NADH:ubiquinone oxidoreductase (Complex I).
T25C12.3	WBGene00012018	WBGene00012018	NA	T25C12.3	Gender neutral	1	23	0	0.35041	0.632578	0.34706	0.35	0.35139	0	0.45454	16.6992	0.51313	0.38436	0.39347	1.47851	1.09817	1.11975	1.62032	1.1733	1.17685	0.696275	0.230566	0.234928	0.129083	0.387256	0.443174	NA
F15E11.15b;F15E11.15a	WBGene00017501;WBGene00017501	WBGene00017501	pud-3	F15E11.15	NA	2	6	3.5992e-94	1.3051	6.04337	NA	1.2679	1.3811	4.7428e-264	0.58801	14.2048	0.47795	0.58526	0.44943	NA	0.461598	0.325415	NA	0.493175	0.342007	NA	-1.01983	-1.5479	0.129126	-1.28387	0.443174	NA
F57H12.6	WBGene00019021	WBGene00019021	NA	F57H12.6	NA	1	7	8.2431e-20	1.3121	5.492	1.3267	1.2077	1.3337	9.814e-58	1.2117	16.6444	1.0276	0.86726	1.2117	0.774553	0.718109	0.908525	0.848844	0.767233	0.95485	-0.236428	-0.382262	-0.0666543	0.129188	-0.228448	0.443174	NA
F23H12.2	WBGene00009092	WBGene00009092	tomm-20	F23H12.2	Gender neutral	1	6	6.7054e-35	0.92395	6.90452	0.88069	0.90162	1.0006	1.1476e-25	0.99439	33.8975	0.62679	0.31878	0.62584	0.711703	0.353564	0.625465	0.779966	0.37775	0.657356	-0.358517	-1.4045	-0.605252	0.129551	-0.789421	0.443862	NA
T10B11.6	WBGene00020402	WBGene00020402	NA	T10B11.6	Gender neutral	1	5	1.5649e-37	0.30612	16.6602	0.40384	0.37346	0.28947	1.9865e-17	0.17748	25.1556	0.20478	0.14095	0.23694	0.507082	0.377417	0.81853	0.555719	0.403235	0.860266	-0.847573	-1.31031	-0.217145	0.129701	-0.791675	0.443862	NA
F14B4.3	WBGene00008781	WBGene00008781	rpoa-2	F14B4.3	Gender neutral	1	22	1.1515e-206	0.13437	35.7442	0.143	0.24093	0.12872	4.9565e-54	0.28128	13.4008	0.32233	0.25878	0.33525	2.25406	1.07409	2.60449	2.47025	1.14756	2.73729	1.30466	0.198575	1.45275	0.130448	0.985328	0.445184	NA
W05B2.6;W05B2.5;W05B2.1;F52B11.4	WBGene00000667;WBGene00000668;WBGene00000669;WBGene00000707	WBGene00000667;WBGene00000668;WBGene00000669;WBGene00000707	col-92;col-93;col-94;col-133	W05B2.6;W05B2.5;W05B2.1;F52B11.4	Gender neutral;Gender neutral;Gender neutral;Gender neutral	4	2	5.637e-09	0.10026	22.986	0.097078	0.13476	NA	5.2731e-06	0.28284	57.7692	0.20878	0.46625	0.16685	2.15064	3.45985	NA	2.35692	3.69654	NA	1.2369	1.88617	NA	0.130491	1.56154	0.445184	NA
Y32H12A.3	WBGene00000973	WBGene00000973	dhs-9	Y32H12A.3	Gender neutral	1	14	2.4003e-219	0.46592	23.9727	0.35082	0.4752	0.5741	7.7999e-285	0.57564	10.5101	0.58222	0.54277	0.66564	1.6596	1.14219	1.15945	1.81878	1.22033	1.21857	0.862969	0.287269	0.285187	0.130558	0.478475	0.445184	dhs-9 encodes a member of the short-chain dehydrogenases/reductases family (SDR).
K01C8.10	WBGene00000379	WBGene00000379	cct-4	K01C8.10	Gender neutral	1	20	0	0.77624	4.23422	0.78891	0.77624	0.72761	0	0.68497	3.80327	0.71241	0.67924	0.66109	0.903031	0.875039	0.908577	0.989645	0.934899	0.954905	-0.0150174	-0.0971181	-0.0665714	0.130764	-0.059569	0.445353	cct-4 encodes a putative delta subunit of the eukaryotic cytosolic ('T complex') chaperonin, orthologous to human CCT4 (OMIM:605142); CCT-4 represses SKN-1-dependent transcription of gst-4; CCT-4 is expressed in pharynx, pharyngeal gland cells, intestine, renal gland cells, and neurons; CCT-4 is expressed in touch receptor neurons in a MEC-3-dependent fashion.
F37C12.3	WBGene00018151	WBGene00018151	NA	F37C12.3	NA	1	3	8.1839e-14	1.0143	9.06951	1.0143	1.1122	0.92765	1.2473e-11	1.2527	23.1564	1.338	1.4884	0.9284	1.31914	1.33825	1.00081	1.44566	1.4298	1.05184	0.531729	0.515809	0.0729132	0.130972	0.373484	0.445524	NA
D2045.9	WBGene00008426	WBGene00008426	NA	D2045.9	Gender neutral	1	8	1.168e-33	0.33768	23.2322	0.36495	0.37435	0.23872	8.2765e-35	0.80145	43.8666	1.0173	0.4077	0.66717	2.78751	1.08909	2.79478	3.05487	1.16359	2.93728	1.61111	0.218583	1.55448	0.131394	1.12806	0.446426	NA
K07B1.5a;K07B1.5b	WBGene00019465;WBGene00019465	WBGene00019465	acl-14	K07B1.5	Gender neutral	2	6	1.382e-18	0.20577	28.9309	0.47593	0.4736	0.27092	1.1245e-31	0.20832	27.9832	0.31243	0.19197	0.20481	0.656462	0.405342	0.75598	0.719426	0.433071	0.794526	-0.475081	-1.20733	-0.331833	0.131628	-0.671413	0.446684	NA
F25B5.1a;F25B5.1b	WBGene00017773;WBGene00017773	WBGene00017773	dct-6	F25B5.1	Spermatogenic	2	13	6.4877e-44	0.28306	30.0511	0.35272	0.19756	0.3572	4.4092e-76	0.4943	11.2113	0.47483	0.58165	0.49	1.3462	2.94417	1.37178	1.47532	3.14557	1.44173	0.561023	1.65332	0.527797	0.132006	0.914048	0.446936	NA
F18E3.7a	WBGene00017565	WBGene00017565	ddo-2	F18E3.7	Spermatogenic	1	9	3.8396e-29	1.7605	8.56067	1.7605	2.0701	1.8346	1.0696e-17	2.7418	33.1396	3.0046	3.8388	1.9106	1.70667	1.8544	1.04143	1.87037	1.98126	1.09453	0.903323	0.986418	0.130308	0.132153	0.67335	0.446936	ddo-2 encodes a D-aspartate oxidase (DASPO), paralogous to DDO-1 and DDO-3; recombinant DDO-2 protein has DASPO acvitity on acidic D-amino acid substrates (e.g., D-aspartate, D-glutamate, or N-methyl-D-aspartate/NMDA), with highest catalytic efficiency on D-aspartate or D-glutamate; ddo-2 is required for viability in mass RNAi assays.
F46C3.3f;F46C3.3a;F46C3.3c;F46C3.3b;F46C3.3h;F46C3.3e;F46C3.3g;F46C3.3d	WBGene00002037;WBGene00002037;WBGene00002037;WBGene00002037;WBGene00002037;WBGene00002037;WBGene00002037;WBGene00002037	WBGene00002037	hum-4	F46C3.3	Oogenic	8	33	2.5601e-150	0.35474	7.97953	0.3903	0.33359	0.35446	1.8123e-89	0.48965	18.2364	0.38017	0.50326	0.5483	0.974046	1.50862	1.54686	1.06747	1.61182	1.62573	0.0941968	0.688691	0.70109	0.132175	0.494659	0.446936	hum-4 encodes a class XII myosin, an unconventional myosin; HUM-4 binds bovine calmodulin in vitro in a calcium-dependent manner.
F56A8.7b;F56A8.7a	WBGene00006798;WBGene00006798	WBGene00006798	unc-64	F56A8.7	Gender neutral	2	8	4.7784e-114	0.71497	5.75955	0.74165	0.75926	0.67957	3.709e-75	0.62458	23.0248	0.54764	0.62458	0.38949	0.738408	0.822617	0.573142	0.809232	0.878891	0.602366	-0.305375	-0.186244	-0.731289	0.132705	-0.407636	0.448195	unc-64 encodes syntaxin, a plasma membrane receptor for intracellular vesicles that is orthologous to vertebrate syntaxin 1A (OMIM:186590) and Drosophila Syx1A; UNC-64 is required for normal locomotion and possibly also for insulin secretion; as an essential component of the core synaptic vesicle fusion machinery, UNC-64 interacts with UNC-13, a diacylglycerol-binding protein, and SNB-1/synaptobr…
Y14H12B.1c;Y14H12B.1b;Y14H12B.1a	WBGene00021191;WBGene00021191;WBGene00021191	WBGene00021191	NA	Y14H12B.1	Gender neutral	3	2	7.1693e-06	0.79315	60.1954	NA	0.82984	0.33432	9.4106e-08	2.1742	13.7946	2.1299	2.7093	2.1742	NA	3.26485	6.50335	NA	3.48819	6.83495	NA	1.80248	2.77293	0.133056	2.2877	0.448524	NA
T20B12.3	WBGene00020601	WBGene00020601	NA	T20B12.3	Gender neutral	1	7	3.9336e-27	0.34903	51.495	0.11873	0.39384	0.30619	3.5481e-16	0.36958	34.303	0.25803	0.51887	0.36825	2.17325	1.31746	1.20268	2.3817	1.40759	1.26401	1.25199	0.493227	0.338006	0.133119	0.694407	0.448524	NA
F41C3.3	WBGene00018269	WBGene00018269	acs-11	F41C3.3	Gender neutral	1	11	1.8913e-66	1.7674	7.1738	1.8994	1.6453	1.769	7.9283e-94	1.9247	6.32606	1.7727	1.826	1.9985	0.933295	1.10983	1.12973	1.02281	1.18575	1.18734	0.0325402	0.245799	0.247731	0.133434	0.175357	0.449055	NA
C37H5.6a;C37H5.6b	WBGene00016509;WBGene00016509	WBGene00016509	adss-1	C37H5.6	NA	2	17	3.8491e-121	0.45291	10.795	0.50769	0.45921	0.4087	4.3076e-173	0.55213	10.9221	0.55213	0.47984	0.59746	1.08753	1.04492	1.46185	1.19184	1.11641	1.53639	0.253196	0.158863	0.619547	0.134159	0.343868	0.449721	NA
C41D11.2	WBGene00001231	WBGene00001231	eif-3.H	C41D11.2	Gender neutral	1	14	9.1535e-242	1.0152	5.39802	0.97376	1.0676	0.97352	1.1926e-119	0.83351	12.3015	0.83351	0.85349	0.67653	0.855971	0.799447	0.694932	0.938071	0.854136	0.730366	-0.0922312	-0.227462	-0.453309	0.134243	-0.257667	0.449721	NA
F58A4.8	WBGene00006540	WBGene00006540	tbg-1	F58A4.8	Gender neutral	1	3	7.8749e-21	1.3895	27.5336	1.3063	0.80051	1.3976	5.2954e-32	1.2474	37.0069	1.1297	0.51266	0.86845	0.864809	0.640417	0.621387	0.947757	0.684227	0.65307	-0.077411	-0.547454	-0.61469	0.134389	-0.413185	0.449721	tbg-1 encodes gamma-tubulin; in C. elegans, tbg-1 activity is essential and is required for normal bipolar spindle assembly and function, as well as the fast phase of female pronuclear migration following fertilization; while tbg-1 is required for proper organization and function of kinetochore and interpolar microtubules, it does not appear to be absolutely required for microtubule nucleation an…
C05D11.11a;C05D11.11b	WBGene00003214;WBGene00003214	WBGene00003214	mel-32	C05D11.11	Gender neutral	2	26	5.6313e-197	0.62684	2.96933	0.61798	0.65106	0.65072	0	0.6542	4.4974	0.69321	0.69216	0.6401	1.12174	1.06313	0.98368	1.22933	1.13585	1.03384	0.297868	0.183778	0.0480077	0.134402	0.176551	0.449721	mel-32 encodes a serine hydroxymethyltransferase; by homology, MEL-32 is predicted to catalyze the biochemical reaction that converts serine to glycine and in the process transfers a methyl group to tetrahydrofolate and, thus, into the one-carbon pool used for a variety of cellular metabolic processes; in C. elegans MEL-32 activity is required maternally for embryonic development past the 100-cel…
ZK1128.1	WBGene00014227	WBGene00014227	NA	ZK1128.1	Gender neutral	1	10	1.5207e-30	0.91852	46.5921	1.3429	1.0192	0.47207	1.3047e-16	0.40834	63.2264	0.43012	0.82333	0.21347	0.320292	0.80782	0.4522	0.351013	0.863082	0.475257	-1.51041	-0.212431	-1.07322	0.134425	-0.932019	0.449721	NA
F55F8.6	WBGene00018894	WBGene00018894	mff-2	F55F8.6	NA	1	3	1.2846e-13	1.2558	26.6756	1.6034	1.0628	1.0137	1.2457e-12	0.94511	26.3072	0.77356	0.91847	0.53234	0.48245	0.864198	0.525146	0.528724	0.923317	0.551922	-0.919414	-0.115102	-0.857464	0.134759	-0.63066	0.450308	NA
T13F2.7	WBGene00011747	WBGene00011747	sna-2	T13F2.7	Gender neutral	1	4	4.4327e-12	0.53933	16.7605	0.44662	0.53462	0.62622	2.4289e-08	0.3616	9.88993	0.38861	0.34189	0.41677	0.870113	0.639501	0.665533	0.95357	0.683248	0.699468	-0.0685893	-0.549518	-0.515671	0.134942	-0.377926	0.450389	sna-2 encodes an snRNP-binding protein (SNA-2/SL75p) homologous to Ascaris SL95p (SL 175kd); SNA-2 is found in at least two Sm snRNPs, SL1 and Y, but not in SL2; in snRNP SL1, SNA-2 associates with the SNA-1/SL21p protein, while associating with SUT-1/SL26p (a paralog of SNA-1) in snRNP Y; sna-2(RNAi) is lethal; SNA-2 can bind either SNA-1 or SUT-1 even in the absence of RNA.
F54D5.7	WBGene00010052	WBGene00010052	NA	F54D5.7	Gender neutral	1	4	2.9277e-106	0.67157	10.9652	0.60081	0.70529	0.7463	2.0253e-142	0.75799	4.81127	0.75799	0.72471	0.79776	1.26161	1.02753	1.06895	1.38262	1.09783	1.12346	0.467406	0.13465	0.167946	0.13609	0.256667	0.452155	The F54D5.7 gene encodes an ortholog of the human gene GLUTARYL-COENZYME A DEHYDROGENASE (GCDH), which when mutated leads to glutaricaciduria type I (OMIM:231670).
C01G10.9	WBGene00007236	WBGene00007236	NA	C01G10.9	Gender neutral	1	9	9.803e-33	0.32912	8.24209	0.32951	0.38702	0.3726	1.1065e-133	0.2417	31.2098	0.16137	0.26991	0.31072	0.489727	0.697406	0.833924	0.536699	0.745114	0.876445	-0.897814	-0.424466	-0.190265	0.136369	-0.504182	0.452155	NA
C30F12.7	WBGene00016266	WBGene00016266	idhg-2	C30F12.7	Spermatogenic	1	3	2.6827e-10	1.224	16.4825	0.94861	1.1989	NA	3.0692e-22	0.79125	41.7183	0.7902	0.97374	0.3885	0.833008	0.812195	NA	0.912906	0.867755	NA	-0.131462	-0.20464	NA	0.136479	-0.168051	0.452155	C30F12.7 encodes the C. elegans homolog of the gamma subunit of an NAD+-dependent mitochondrial isocitrate dehydrogenase; by homology, the product of C30F12.7 is predicted to catalyze the formation of alpha-ketoglutarate from isocitrate as part of the citric acid cycle.
R53.5	WBGene00011274	WBGene00011274	NA	R53.5	Gender neutral	1	6	4.8526e-103	0.49989	26.2228	0.72927	0.46642	0.48436	1.7149e-275	0.72884	8.30539	0.72884	0.80352	0.68197	0.99941	1.72274	1.40798	1.09527	1.84059	1.47977	0.131285	0.880167	0.565376	0.136518	0.525609	0.452155	NA
F45F2.10	WBGene00018482	WBGene00018482	NA	F45F2.10	Gender neutral	1	3	4.4722e-20	0.27404	5.83876	0.27201	NA	0.25044	2.5272e-14	0.4035	28.0521	0.36071	0.61323	0.42669	1.32609	NA	1.70376	1.45328	NA	1.79063	0.539315	NA	0.840471	0.136805	0.689893	0.452155	NA
R07E3.5b;R07E3.5a	WBGene00011106;WBGene00011106	WBGene00011106	acl-5	R07E3.5	Oogenic	2	7	7.5689e-21	0.98625	4.61613	0.32926	NA	0.35148	4.2844e-48	0.21372	14.2125	0.18694	0.23516	0.24665	0.567758	NA	0.701747	0.622214	NA	0.737528	-0.684516	NA	-0.43923	0.136813	-0.561873	0.452155	acl-5 encode a glycerol-3-phosphate acyltransferase; ACL-5 proteins are predicted to function in phospholipid biosynthesis, and acl-5 expression is highly induced during dauer larval development; large-scale expression studies have reported acl-5 expression in body wall muscle and some unidentified cells in the head.
F10E7.5	WBGene00017347	WBGene00017347	NA	F10E7.5	Gender neutral	1	6	4.4894e-52	0.23487	19.4754	0.20626	0.30562	0.25366	1.6053e-268	0.92042	21.8988	0.14298	0.17269	0.22056	0.693203	0.565048	0.86951	0.759691	0.603702	0.913846	-0.396515	-0.728091	-0.129978	0.136862	-0.418195	0.452155	NA
F52E4.1b;F52E4.1a	WBGene00018701;WBGene00018701	WBGene00018701	pccb-1	F52E4.1	Oogenic	2	23	0	0.8018	14.0147	0.68072	0.88545	0.86905	1.8337e-122	1.0104	7.25778	1.0331	0.9202	1.0563	1.51766	1.03925	1.21547	1.66322	1.11034	1.27744	0.733982	0.151	0.353256	0.137061	0.412746	0.452155	F52E4.1 is orthologous to the human gene PROPIONYL-CoA CARBOXYLASE, BETA SUBUNIT (PCCB; OMIM:232050), which when mutated leads to propionicacidemia; F52E4.1 protein is predicted to be mitochondrial.
R160.1b;R160.1a	WBGene00001082;WBGene00001082	WBGene00001082	dpy-23	R160.1	Oogenic	2	9	3.4597e-43	0.47509	26.246	0.31481	0.47509	0.54132	1.0848e-27	0.21637	56.9257	0.1769	0.16505	0.42177	0.561926	0.347408	0.779151	0.615823	0.371173	0.818879	-0.699412	-1.42983	-0.288278	0.137155	-0.805841	0.452155	dpy-23 encodes an adaptin: specifically, it encodes an ortholog of the mu2 subunit of adaptor protein complex 2 (AP2); DPY-23 activity is required for receptor-mediated endocytosis and for normal body morphogenesis; DPY-23 also plays a key role in regulation of Wnt secretion by regulating trafficking of MIG-14/Wntless; when expressed in neurons, DPY-23 localizes to the synapse and co-localizes wi…
K11D9.2a;K11D9.2c	WBGene00004736;WBGene00004736	WBGene00004736	sca-1	K11D9.2	Gender neutral	2	35	0	0.35167	34.9267	0.44801	0.213	0.38859	0	0.16795	29.2454	0.25001	0.16795	0.14568	0.558046	0.788498	0.374894	0.61157	0.842438	0.394009	-0.70941	-0.247358	-1.3437	0.137253	-0.766822	0.452155	The sca-1 gene encodes a sarco-endoplasmic reticulum Ca[2+] ATPase homolog that is required for development and muscle function; sca-1 is also a ortholog of human ATP2A1 (OMIM:108730), which when mutated leads to Darier-White disease (OMIM:124200).
T01G9.4	WBGene00003788	WBGene00003788	npp-2	T01G9.4	Gender neutral	1	4	9.6606e-11	0.40754	17.1791	0.42789	0.33056	0.46676	7.9998e-18	1.7983	145.869	1.7983	30.958	1.842	4.20272	93.6532	3.94635	4.60582	100.06	4.14757	2.20346	6.64472	2.05227	0.137322	3.63348	0.452155	npp-2 encodes a protein with low similarity to rat nucleoporin Nup75 that affects embryonic viability and has a variety of other defects in RNAi screens including: nuclear morphology, growth, fertility, locomotion, and egg laying; enriched in oocytes.
F58B3.6	WBGene00010232	WBGene00010232	NA	F58B3.6	Gender neutral	1	5	5.5129e-25	0.72032	13.7687	0.51273	0.42056	0.39725	6.8445e-16	0.42175	1.02016	0.66672	NA	0.65717	1.30033	NA	1.6543	1.42505	NA	1.73865	0.511017	NA	0.797967	0.137384	0.654492	0.452155	NA
T10B5.5a;T10B5.5b	WBGene00020391;WBGene00020391	WBGene00020391	cct-7	T10B5.5	Gender neutral	2	15	4.9907e-180	0.75478	4.51341	0.78202	0.71766	0.76959	0	0.60144	7.35364	0.60144	0.64434	0.55602	0.769085	0.897835	0.722489	0.842852	0.959254	0.759327	-0.246649	-0.0600151	-0.397206	0.137915	-0.234623	0.453378	cct-7 encodes a putative eta subunit of the eukaryotic cytosolic ('T complex') chaperonin, orthologous to human CCT7 (OMIM:605140); CCT-7 is expressed in most, if not all, tissues; in mass RNAi assays, CCT-7 is required for normal transgene repression and subcellular localization, embryonic and larval viability, fertility, vulval development, and normal locomotion.
F42G9.1b;F42G9.1a	WBGene00018362;WBGene00018362	WBGene00018362	NA	F42G9.1	Gender neutral	2	6	3.6164e-31	1.549	42.6787	1.9664	1.3317	0.80152	5.4808e-16	1.0697	32.9832	1.4517	1.0378	0.74407	0.738253	0.779305	0.928324	0.809062	0.832616	0.975658	-0.305678	-0.264277	-0.0355529	0.13818	-0.201836	0.453724	NA
F55H2.2	WBGene00010130	WBGene00010130	vha-14	F55H2.2	Gender neutral	1	9	0	0.54718	7.59711	0.54718	0.59083	0.50752	1.4143e-101	0.72497	12.5029	0.68315	0.58641	0.75448	1.24849	0.992519	1.4866	1.36824	1.06042	1.5624	0.452322	0.0846298	0.643765	0.138547	0.393573	0.454283	vha-14 encodes an ortholog of subunit D of the cytoplasmic (V1) domain of vacuolar proton-translocating ATPase (V-ATPase); VHA-14 is a predicted cytosolic rotor (stalk) component.
Y92C3B.2d;Y92C3B.2c;Y92C3B.2a	WBGene00006697;WBGene00006697;WBGene00006697	WBGene00006697	uaf-1	Y92C3B.2	Gender neutral	3	13	1.0251e-136	1.0445	41.5754	1.6649	0.81512	0.89902	3.0879e-54	1.5916	4.75214	1.669	1.6369	1.5234	1.00246	2.00817	1.69451	1.09861	2.14555	1.78091	0.135684	1.10135	0.832617	0.138684	0.689882	0.454283	uaf-1 encodes the large subunit of splicing factor U2AF (U2 Auxiliary Factor), orthologous to mammalian and Drosophila U2AF65; UAF-1 has been shown to bind RNA and this binding is enhanced by UAF-2; the abundance of one alternative transcript appears to be increased during starvation and this transcript is retained in the nucleus; uaf-1 affects embryonic viability, based on RNAi analysis.
Y51F10.10	WBGene00021771	WBGene00021771	NA	Y51F10.10	Gender neutral	1	3	8.1612e-09	2.3207	10.2493	1.3477	1.2882	1.1028	1.5563e-09	0.9119	14.0235	0.89763	0.73567	NA	0.666046	0.571084	NA	0.729929	0.610151	NA	-0.454171	-0.712763	NA	0.138831	-0.583467	0.454283	NA
W03G9.4	WBGene00000155	WBGene00000155	app-1	W03G9.4	Gender neutral	1	22	3.5592e-228	0.52262	11.6167	0.51571	0.54175	0.43145	1.1733e-209	0.3809	9.75011	0.43746	0.37839	0.36544	0.848267	0.698459	0.847004	0.929629	0.746239	0.890192	-0.105273	-0.42229	-0.167812	0.13929	-0.231792	0.45526	NA
F01F1.5	WBGene00001057	WBGene00001057	dpf-4	F01F1.5	Gender neutral	1	15	1.8666e-95	0.5968	15.9564	0.46667	0.64109	0.5968	6.5817e-72	0.81165	37.155	0.67363	0.67602	1.2277	1.44348	1.05449	2.05714	1.58193	1.12662	2.16203	0.661689	0.172002	1.11239	0.139481	0.648692	0.455361	NA
C28H8.11a;C28H8.11b	WBGene00016201;WBGene00016201	WBGene00016201	tdo-2	C28H8.11	Gender neutral	2	14	8.7405e-64	0.18593	23.1838	0.20515	0.26904	0.17082	3.2765e-43	0.17397	13.5787	0.17077	0.15881	0.13026	0.832415	0.590284	0.762557	0.912256	0.630664	0.801439	-0.132489	-0.665056	-0.319335	0.139711	-0.372293	0.455586	NA
F11C3.3	WBGene00006789	WBGene00006789	unc-54	F11C3.3	Gender neutral	1	132	0	1.1894	7.42534	1.2286	1.2444	1.0846	0	1.2013	2.80023	1.1713	1.2376	1.2162	0.953362	0.994536	1.12134	1.0448	1.06257	1.17851	0.0632309	0.087558	0.236965	0.14034	0.129251	0.457113	unc-54 encodes a muscle myosin class II heavy chain (MHC B); UNC-54 is the major myosin heavy chain expressed in C. elegans and is required for locomotion and egg-laying; in vivo and in vitro, UNC-54 interacts with ITR-1, an IP3 receptor, and this interaction may provide a link between calcium signaling and the muscle cytoskeleton; UNC-54 is a thick filament component that is expressed in multipl…
F49D11.9	WBGene00018632	WBGene00018632	tag-296	F49D11.9	Gender neutral	1	2	7.6286e-06	0.53292	26.3403	0.74051	0.44959	0.52662	1.107e-08	0.36304	36.4734	0.61538	0.36304	NA	0.831022	0.807491	NA	0.910729	0.86273	NA	-0.134906	-0.213018	NA	0.140596	-0.173962	0.457419	NA
F37B12.2	WBGene00001527	WBGene00001527	gcs-1	F37B12.2	Gender neutral	1	15	2.0144e-178	0.36537	1.66702	0.37004	0.35809	0.36232	1.1264e-97	0.41114	26.8171	0.41114	0.40171	0.62961	1.11107	1.12181	1.73772	1.21764	1.19855	1.82632	0.284084	0.261295	0.868941	0.141196	0.47144	0.458847	gcs-1 encodes the C. elegans ortholog of gamma-glutamine cysteine synthetase heavy chain (GCS(h)); GCS-1 is predicted to function, in a conserved oxidative stress response pathway, as a phase II detoxification enzyme that catalyzes the rate-limiting first step in glutathione biosynthesis; a GCS-1::GFP reporter fusion is expressed in larvae and adults in the pharynx, ASI chemosensory neurons, and …
W03F8.5a	WBGene00002247	WBGene00002247	lam-1	W03F8.5	Oogenic	1	23	9.2012e-154	1.2943	4.27308	1.3545	1.2832	1.2456	2.7092e-185	1.5161	18.1153	1.3056	1.8869	1.6353	0.963898	1.47046	1.31286	1.05635	1.57106	1.3798	0.0790881	0.651735	0.464462	0.141883	0.398428	0.460551	lam-1 encodes a laminin beta that affects degenerin-induced cell death and is required redundantly with lam-2 for morphogenesis.
K03B4.1	WBGene00019353	WBGene00019353	NA	K03B4.1	Gender neutral	1	6	3.8839e-20	1.5564	28.9435	1.8694	1.3665	1.0495	6.7233e-62	0.79292	12.3679	0.77038	0.7175	0.90884	0.4121	0.525064	0.865974	0.451627	0.560983	0.910129	-1.1468	-0.833972	-0.135857	0.142112	-0.705542	0.460767	NA
T27F6.6	WBGene00012105	WBGene00012105	NA	T27F6.6	Gender neutral	1	6	7.6456e-22	0.15872	63.4112	0.26601	0.87444	0.38507	1.0625e-13	1.3069	22.7597	1.7724	NA	1.281	6.66291	NA	3.32667	7.30198	NA	3.49629	2.86829	NA	1.80583	0.142291	2.33706	0.460821	NA
F44F4.11	WBGene00006530	WBGene00006530	tba-4	F44F4.11	Spermatogenic	1	14	0	0.63131	9.2502	0.56318	NA	0.64201	0	0.37247	25.4909	0.30678	NA	0.44169	0.544728	NA	0.68798	0.596976	NA	0.723059	-0.744256	NA	-0.467814	0.142755	-0.606035	0.461796	tba-4 encodes a member of the alpha tubulin family that also includes tba-1, tba-2, and tba-3, and affects embryonic viability.
F48E8.5	WBGene00003901	WBGene00003901	paa-1	F48E8.5	Gender neutral	1	17	0	0.66027	1.43624	0.65971	0.64409	0.66098	0	0.7285	15.5584	0.88471	0.84683	0.65401	1.34106	1.31477	0.989455	1.46969	1.40471	1.03991	0.555508	0.490273	0.0564534	0.143579	0.367412	0.463934	paa-1 encodes the sole C. elegans homolog of PR65, the structural subunit of protein phosphatase 2A (PP2A); paa-1 is an essential gene, required in RNAi assays for embryonic viability, fertility, and cuticular integrity; PAA-1 protein physically interacts with LET-92, the PP2A catalytic subunit, and with RSA-1, a PP2A regulatory subunit; PAA-1 also physically interacts with SMG-5; PAA-1 localizes…
ZK1127.4	WBGene00022851	WBGene00022851	NA	ZK1127.4	Gender neutral	1	7	2.4776e-36	1.2341	30.1286	1.3904	1.2897	0.74983	2.9996e-56	0.64769	15.9489	0.48519	0.51075	0.64769	0.348957	0.396022	0.863782	0.382427	0.423114	0.907826	-1.38674	-1.24088	-0.139513	0.143876	-0.92238	0.464083	NA
F10G8.3	WBGene00003803	WBGene00003803	rae-1	F10G8.3	Gender neutral	1	7	1.2892e-33	0.84704	8.62996	0.90675	0.76391	0.82347	9.0513e-21	0.91899	19.6595	0.74701	0.50574	0.70049	0.823832	0.662041	0.850656	0.90285	0.707331	0.89403	-0.147442	-0.499544	-0.161604	0.143952	-0.26953	0.464083	NA
F37C12.11	WBGene00004490	WBGene00004490	rps-21	F37C12.11	Gender neutral	1	5	1.4888e-146	1.2624	9.44741	1.1445	1.274	1.3837	0	1.2649	4.38405	1.2389	1.3128	1.3511	1.08248	1.03046	0.97644	1.18631	1.10095	1.02623	0.246478	0.138745	0.0373506	0.144857	0.140858	0.466471	rps-21 encodes a small ribosomal subunit S21 protein; by homology, RPS-21 is predicted to function in protein biosynthesis; in C. elegans, RPS-21 activity is required for embryonic and germline development, as well as the overall health of the animal.
R11D1.11	WBGene00000984	WBGene00000984	dhs-21	R11D1.11	Gender neutral	1	7	5.1802e-36	0.93454	10.7948	0.82556	0.98671	0.81991	3.8447e-45	1.3302	24.5326	1.6745	1.0236	1.298	2.02832	1.03739	1.5831	2.22287	1.10835	1.66382	1.15242	0.148417	0.7345	0.145146	0.678446	0.466771	dhs-21 encodes a member of the short-chain dehydrogenases/reductases family (SDR) expressed in the intestine, hypodermis, uterus, and spermatheca.
CC4.3	WBGene00004895	WBGene00004895	smu-1	CC4.3	Gender neutral	1	7	2.4878e-65	0.46901	23.3875	0.33879	0.42434	0.54137	1.7101e-28	0.38657	22.6377	0.45014	0.70666	0.55354	1.32867	1.66532	1.02248	1.45611	1.77924	1.07462	0.542118	0.831259	0.10382	0.145284	0.492399	0.466771	smu-1 encodes a highly conserved WD40 repeat-containing protein that is orthologous to the vertebrate and plant SMU proteins and S. cerevisiae Pfs2p; SMU-1 activity is required, along with that of SMU-2, for regulation of splice site choice in the pre-mRNAs of unc-52 and other genes; SMU-1 physically interacts with SMU-2 both in vitro and in vivo, and is stabilized by SMU-2; SMU-1 is ubiquitously…
F56H1.7	WBGene00045483	WBGene00045483	oxy-5	F56H1.7	Gender neutral	1	4	1.3427e-40	0.58751	5.06107	0.58552	0.61897	0.64797	1.7475e-11	1.1125	43.8053	1.8567	1.5575	0.69949	3.17103	2.51628	1.07951	3.47518	2.68841	1.13455	1.79709	1.42675	0.182124	0.1457	1.13532	0.466771	NA
T21E8.1b;T21E8.1c;T21E8.1a;T21E8.2	WBGene00004000;WBGene00004000;WBGene00004000;WBGene00004001	WBGene00004000;WBGene00004001	pgp-6;pgp-7	T21E8.1;T21E8.2	Gender neutral;Gender neutral	4	15	8.2019e-48	0.65231	34.1674	0.75443	0.4468	0.92442	7.3051e-95	0.1781	64.0699	0.60192	0.17892	0.26549	0.797847	0.400448	0.287196	0.874373	0.427842	0.30184	-0.19368	-1.22485	-1.72814	0.145882	-1.04889	0.466771	pgp-6 encodes an ATP-binding protein that is a member of the P-glycoprotein subclass of the ATP-binding cassette (ABC) transporter superfamily; PGP-6 is predicted to function as a transmembrane protein that couples energy to transport of various molecules across membranes, but as loss of pgp-6 activity via RNAi results in no obvious defects, the precise role of PGP-6 in C. elegans development and…
F57B9.5	WBGene00000276	WBGene00000276	byn-1	F57B9.5	Gender neutral	1	10	2.13e-44	0.4974	74.5628	0.34994	0.60577	1.5206	2.1375e-110	0.28888	16.8003	0.19745	0.23895	0.17146	0.56424	0.394457	0.112758	0.618358	0.421441	0.118508	-0.693485	-1.2466	-3.07695	0.145938	-1.67234	0.466771	byn-1 encodes a homolog of mammalian BYSTIN-LIKE (BYSL; OMIM:603871).
F09E10.8a;F09E10.8b	WBGene00017298;WBGene00017298	WBGene00017298	toca-1	F09E10.8	Oogenic	2	5	9.5806e-34	0.9891	78.2418	0.25395	0.41083	1.1331	5.7434e-22	0.83943	41.6606	1.1577	0.67817	1.6449	4.55877	1.65073	1.45168	4.99602	1.76366	1.5257	2.32078	0.818569	0.609472	0.146287	1.24961	0.466771	NA
F30A10.6	WBGene00009264	WBGene00009264	sac-1	F30A10.6	Gender neutral	1	8	1.1365e-39	0.31108	9.26012	0.31108	0.25851	0.28279	1.4035e-37	0.3196	12.4002	0.20153	0.23331	0.18281	0.64784	0.902518	0.646451	0.709977	0.964258	0.679413	-0.494155	-0.0525087	-0.557639	0.146416	-0.368101	0.466771	NA
C05C8.7	WBGene00015464	WBGene00015464	NA	C05C8.7	Gender neutral	1	8	1.4555e-26	0.1187	20.3693	0.09262	0.079913	0.1187	5.0552e-54	0.05711	88.1145	0.77088	0.12924	0.25652	8.32304	1.61726	2.16108	9.12134	1.72789	2.27127	3.18925	0.789014	1.1835	0.146595	1.72059	0.466771	NA
C36E6.3	WBGene00003369	WBGene00003369	mlc-1	C36E6.3	Gender neutral	1	13	1.1444e-202	1.902	7.68508	1.7401	1.7661	1.9962	4.1128e-254	1.9489	5.57052	2.0446	1.8385	2.0048	1.17499	1.04099	1.00431	1.28769	1.11221	1.05552	0.364784	0.153425	0.0779493	0.146644	0.19872	0.466771	mlc-1 encodes a muscle regulatory myosin light chain that is nearly identical to MLC-2 and functions redundantly with MLC-2 in the body-wall and in pharyngeal muscle to affect L1 larval viability, elongation, and pharyngeal and body-wall muscle development, and also affects locomotion and growth; expressed in the body-wall muscles, pharyngeal muscles, and vulval muscles.
F46B6.12	WBGene00009776	WBGene00009776	NA	F46B6.12	Gender neutral	1	5	1.9899e-33	2.1052	5.41097	1.9638	2.1746	2.141	9.7037e-12	1.6313	12.5967	1.6313	1.7246	1.3457	0.830685	0.793065	0.628538	0.91036	0.847318	0.660586	-0.13549	-0.239025	-0.598181	0.146867	-0.324232	0.466771	NA
C14B1.1	WBGene00003962	WBGene00003962	pdi-1	C14B1.1	Spermatogenic	1	28	0	1.1234	4.72809	1.1733	1.0953	1.073	0	1.1485	6.23155	1.1696	1.035	1.1308	0.996847	0.944947	1.05387	1.09246	1.00959	1.1076	0.127579	0.0137679	0.147441	0.14698	0.0962626	0.466771	pdi-1 encodes a protein disulfide isomerase; loss of function mutations in pdi-1 result in no obvious abnormalities, but animals triply mutant for three C. elegans PDI's, encoded by pdi-1, pdi-2, and pdi-3, display embryonic lethality characterized by loss of vermiform morphology after elongation, suggesting that the pdi genes function redundantly in embryonic morphogenesis; PDI-1 exhibits protei…
B0303.2	WBGene00015124	WBGene00015124	anmt-1	B0303.2	Gender neutral	1	4	9.9492e-12	0.28085	8.95332	0.25958	0.25057	0.29601	2.8407e-09	0.33283	22.0595	0.29806	NA	0.40823	1.14824	NA	1.37911	1.25837	NA	1.44943	0.331559	NA	0.535484	0.147057	0.433521	0.466771	NA
C09H10.3	WBGene00003831	WBGene00003831	nuo-1	C09H10.3	NA	1	7	4.4303e-27	0.36802	10.0271	0.36009	0.35563	0.42371	6.354e-26	0.54727	19.3378	0.63437	0.48432	0.44308	1.7617	1.36186	1.04572	1.93067	1.45503	1.09903	0.949103	0.541047	0.136237	0.147104	0.542129	0.466771	nuo-1 encodes a encodes a 51 kDa subunit of mitochondrial complex I that is required for oxidative phosphorylation, resistance to volatile anesthetics, and progression through development; nuo-1 is orthologous to human NDUFV1 (OMIM:161015, mutated in Leigh syndrome); nuo-1(ua1) induces a developmental arrest at the third larval (L3) stage that blocks reproduction, and thus is lethal to a populati…
W02D3.5	WBGene00002258	WBGene00002258	lbp-6	W02D3.5	Gender neutral	1	14	2.4892e-184	1.0484	6.77215	1.084	1.0487	0.94977	0	1.1308	10.3031	1.2021	1.0261	1.2544	1.10895	0.97845	1.32074	1.21531	1.04538	1.38808	0.281328	0.0640325	0.473095	0.147254	0.272818	0.466771	NA
C05C8.3	WBGene00001428	WBGene00001428	fkb-3	C05C8.3	Gender neutral	1	9	1.7088e-46	1.1548	11.2554	1.1784	0.96537	1.1848	5.2524e-107	0.67997	19.0732	0.57933	0.85008	0.70268	0.491624	0.880574	0.593079	0.538778	0.940813	0.623319	-0.892236	-0.0880202	-0.681957	0.148053	-0.554071	0.468115	fkb-3 encodes a peptidylprolyl cis/trans isomerase homologous to mammalian FK506 immunosuppressant-binding protein 9; FKB-3 expression is positively regulated by signaling through the DAF-2 insulin receptor-like pathway and the activity of the DAF-16 fork-head transcription factor suggesting that FKB-3 could play a role in metabolism and longevity; however, as loss of FKB-3 function via RNA-media…
C07D8.6	WBGene00015565	WBGene00015565	NA	C07D8.6	Oogenic	1	13	9.0159e-133	1.764	4.33672	1.7964	1.8106	1.6719	1.6577e-256	1.421	8.68336	1.3132	1.4073	1.5587	0.731018	0.777256	0.932293	0.801133	0.830427	0.979829	-0.319886	-0.268075	-0.029398	0.148099	-0.205786	0.468115	NA
K02D7.1a;K02D7.1b	WBGene00019298;WBGene00019298	WBGene00019298	NA	K02D7.1	Spermatogenic	2	8	2.6241e-26	0.67961	6.90834	0.64758	0.74159	0.68086	1.8298e-18	1.0899	19.9924	1.1052	0.90027	0.74017	1.70666	1.21397	1.08711	1.87036	1.29702	1.14254	0.903313	0.375199	0.192246	0.148173	0.490253	0.468115	K02D7.1 is orthologous to the human gene PURINE NUCLEOSIDE PHOSPHORYLASE (NP; OMIM:164050), which when mutated leads to disease.
K07D4.3	WBGene00004467	WBGene00004467	rpn-11	K07D4.3	Gender neutral	1	7	4.5383e-29	1.468	9.8362	1.3664	1.3792	1.6205	3.8593e-21	1.6659	10.4296	1.4589	1.7991	1.6363	1.0677	1.30445	1.00975	1.1701	1.39369	1.06124	0.226637	0.478907	0.0857456	0.148809	0.263763	0.468422	rpn-11 encodes a predicted non-ATPase subunit of the 19S regulatory complex of the proteasome that affects adult viability, osmoregulation, embryonic viability, and movement; interacts with itself, RPN-9, and F55A11.3, based on yeast two-hybrid assays.
B0250.5	WBGene00007122	WBGene00007122	NA	B0250.5	Gender neutral	1	11	1.3163e-53	1.2913	5.61146	1.2557	1.3095	1.4024	3.8574e-31	0.93198	22.6663	0.93526	0.79569	1.2342	0.744812	0.607629	0.880063	0.81625	0.649196	0.924936	-0.292917	-0.623274	-0.112574	0.14883	-0.342922	0.468422	NA
M142.8a	WBGene00043057	WBGene00043057	NA	M142.8	Gender neutral	1	3	7.8344e-16	0.86418	10.392	0.86418	0.91425	1.0535	2.0591e-19	0.82153	29.0812	0.66607	0.41522	0.76079	0.770754	0.454165	0.722155	0.84468	0.485233	0.758977	-0.243522	-1.04325	-0.397873	0.148901	-0.561548	0.468422	NA
C04G6.3	WBGene00004040	WBGene00004040	pld-1	C04G6.3	Gender neutral	1	11	1.3903e-53	0.86452	65.2078	1.1151	0.36158	0.4349	2.1076e-43	0.5502	31.7922	0.40804	0.30886	0.21131	0.365922	0.854195	0.485882	0.40102	0.91263	0.510656	-1.31826	-0.131899	-0.969575	0.149048	-0.806576	0.468422	pld-1 encodes the C. elegans ortholog of phospholipase D; by homology, PLD-1 is predicted to hydrolyze phosphatidylcholine (PC) to phosphatidic acid (PA) and choline; loss of pld-1 activity via RNAi reveals that pld-1 may play a role in phagosome maturation; large-scale expression studies indicate that pld-1 is widely expressed in larvae and adults, and seen in the pharynx, intestine, nervous sys…
C04E7.2	WBGene00015429	WBGene00015429	sor-3	C04E7.2	Oogenic	1	4	4.3807e-10	0.27219	68.8523	0.21588	0.72297	0.27219	2.2861e-12	0.52442	52.2564	0.43892	NA	0.95339	2.03317	NA	3.50266	2.22818	NA	3.68126	1.15586	NA	1.8802	0.149096	1.51803	0.468422	sor-3 encodes a novel protein that contains an MBT (malignant brain tumor) domain related to the MBT domains found in the Sex comb on midleg (SCM) and Sfmbt Polycomb group proteins; during development, SOR-3 activity is required to specify the correct number of dopaminergic and serotonergic neurons in males, as well as for proper ray neuron axon guidance, distal tip cell migration, and normal bod…
T07A9.6	WBGene00000913	WBGene00000913	daf-18	T07A9.6	Oogenic	1	4	1.4606e-11	1.1942	10.9127	0.88954	1.0312	1.1064	2.6633e-06	1.5849	42.3405	0.99398	2.3328	1.4771	1.11741	2.26222	1.33505	1.22458	2.41697	1.40312	0.292293	1.2732	0.488642	0.149683	0.684712	0.469745	daf-18 encodes a lipid phosphatase homologous to the human PTEN tumor suppresor (OMIM:601728, mutated in Cowden disease and several cancers); DAF-18 negatively regulates insulin-like signaling mediated by DAF-2/IR and AGE-1/PI3K and thus plays a role in metabolism, development, and longevity; based on sequence and genetic analysis, DAF-18 is predicted to dephosphorylate AGE-1-generated PIP3 in or…
F35G2.2	WBGene00009436	WBGene00009436	marb-1	F35G2.2	Gender neutral	1	7	4.6357e-54	0.70269	6.95122	0.65231	0.74904	0.69354	5.3222e-36	0.74209	12.2839	0.764	0.72194	0.90886	1.17122	0.96382	1.31047	1.28356	1.02975	1.37728	0.36015	0.0422994	0.461826	0.150193	0.288092	0.470593	NA
B0238.11	WBGene00015075	WBGene00015075	NA	B0238.11	Gender neutral	1	3	3.9121e-13	1.4413	8.5459	1.3892	1.3529	1.1801	4.6072e-17	0.93271	14.6982	0.90516	0.80536	1.0753	0.651569	0.595284	0.911194	0.714064	0.636007	0.957655	-0.485874	-0.652886	-0.0624226	0.150358	-0.400394	0.470593	NA
T11G6.1a;T11G6.1b	WBGene00002001;WBGene00002001	WBGene00002001	hars-1	T11G6.1	Gender neutral	2	22	0	0.66167	4.21052	0.68394	0.63439	0.68204	0	0.58323	7.90158	0.57763	0.55468	0.64475	0.844562	0.874352	0.945326	0.925568	0.934165	0.993527	-0.111589	-0.0982511	-0.00936919	0.15045	-0.0730696	0.470593	hars-1 encodes the sole histidyl-tRNA synthetase (HisRS), class II aminoacyl-tRNA synthetases that catalyze the attachment of histidine to its cognate tRNAs and are thus required for protein biosynthesis; in C. elegans, hars-1 is required for larval and germline development, and hence normal fertility; hars-1(RNAi) animals exhibit a reduced numbers of functional germ cells which is partially supp…
F21C3.5	WBGene00009004	WBGene00009004	pfd-6	F21C3.5	Gender neutral	1	7	2.0319e-125	1.5185	11.5147	1.5425	1.6532	1.3138	3.3935e-53	1.2873	11.2851	1.3996	1.4515	1.1676	0.907358	0.877994	0.88872	0.994387	0.938056	0.934034	-0.00812035	-0.0922535	-0.0984523	0.150723	-0.0662754	0.470925	pfd-6 encodes a putative prefoldin 6 subunit, orthologous to human PFDN6 (OMIM:605660), required for normal microtubule growth and distal tip cell migration; PFD-6 is expressed cytoplasmically in most, if not all, tissues, including the germline; in mass RNAi assays, PFD-6 is required for normal mitotic spindle position, embryonic and larval viability, fertility, body shape, vulval development, a…
K07E3.4b;K07E3.4a	WBGene00019492;WBGene00019492	WBGene00019492	NA	K07E3.4	Gender neutral	2	12	9.5218e-225	1.1316	4.53272	1.1388	1.2265	1.1316	0	1.4495	22.4556	1.9556	1.2817	1.4495	1.71725	1.04501	1.28093	1.88196	1.11649	1.34624	0.912232	0.158975	0.428939	0.151293	0.500049	0.471677	NA
F55D12.2a;F55D12.2b	WBGene00010111;WBGene00010111	WBGene00010111	NA	F55D12.2	Gender neutral	2	9	3.1795e-21	1.1079	1.20367	1.1079	1.0892	NA	9.1472e-26	0.44293	12.0366	0.74501	0.61793	0.60078	0.672452	0.567325	NA	0.73695	0.606134	NA	-0.44036	-0.72229	NA	0.15145	-0.581325	0.471677	NA
ZK430.7	WBGene00022742	WBGene00022742	NA	ZK430.7	Gender neutral	1	6	2.1601e-22	0.40667	30.7818	0.52283	0.29314	0.34996	6.8387e-216	0.62796	116.514	4.2605	0.46972	0.72509	8.14892	1.60237	2.07192	8.93052	1.71199	2.17757	3.15874	0.775674	1.12272	0.151462	1.68571	0.471677	NA
[truncated: 1,926 more rows]

## Sheet: SILAC_cpb-2_vs_N2@L3
Majority_protein_IDs	Gene.WormBase_Gene_IDs	Unique_Gene.WormBase_Gene_IDs	Gene.Gene_Name	Gene.Sequence_Name	Category_Ortiz_etal_2014	Proteins	Peptides	PEP_cpb-2_L3	Ratio_H2L_normalized_cpb-2_L3	CVs_H2L_Ratio_cpb-2_L3	Ratio_H2L_normalized_cpb-2_L3_Replicate_2	Ratio_H2L_normalized_cpb-2_L3_Replicate_3	PEP_N2_L3	Ratio_H2L_normalized_N2_L3	CVs_H2L_Ratio_N2_L3	Ratio_H2L_normalized_N2_L3_Replicate_1	Ratio_H2L_normalized_N2_L3_Replicate_2	Ratio_H2L_normalized_N2_L3_Replicate_3	DeconvoluteRatio_Mut2Ctr_Replicate_1	DeconvoluteRatio_Mut2Ctr_Replicate_2	DeconvoluteRatio_Mut2Ctr_Replicate_3	ScaledDeconvoluteRatio_Mut2Ctr_Replicate_1	ScaledDeconvoluteRatio_Mut2Ctr_Replicate_2	ScaledDeconvoluteRatio_Mut2Ctr_Replicate_3	log2FC_Mut2Ctr_Replicate_1	log2FC_Mut2Ctr_Replicate_2	log2FC_Mut2Ctr_Replicate_3	PValue	Mean_log2FC_Mut2Ctr	adj_PValue	First_Gene.Brief_Description
[truncated: 1,551 more rows]

[truncated: 4 more sheets: SILAC_cpb-3_vs_N2@L4, RNA-seq_fog-1_vs_N2@L3, RNA-seq_cpb-2_vs_N2@L3, RNA-seq_cpb-3_vs_N2@L4]
