# Supplementary material for: Differential regulation of germ line apoptosis and germ cell differentiation by CPEB family members in C. elegans
Source: PLoS One. 2017 Jul 31;12(7):e0182270. doi: 10.1371/journal.pone.0182270 (PMC5536308; doi:10.1371/journal.pone.0182270)
Supplement: S4 Table — (XLSX) [file pone.0182270.s017.xlsx]

## Sheet: Abbreviations
Abbreviations	Meaning/Definition
|FC|	Absolute fold change
µ	Mean
ACN	Acetonitrile
BH	Benjamini-Hochberg (multiple testing correction procedure)
BP	Biological process (GO)
CC	Cellular component (GO)
cDNA	Complementary DNA
CLIP	Cross-linking and immunoprecipitation
CPE(s)	Cytoplasmic polyadenylation element(s)
CPEB	Cytoplasmic Polyadenylation Element Binding
CPM	Counts per million
Ctr.	Control sample
DB	Database
DDA	Data dependent acquisition
DIC	Differential interference contrast
DNA	Deoxyribonucleic acid
ESI	Electrospray ionization
F1	First generation
F2	Second generation
FA	Formic acid
FDR	False discovery rate
GO	Gene ontology
H/L (L/H)	SILAC ratio of heavy to light (light to heavy) isoforms
H0	Null hypothesis for statistical tests
H1	Alternative hypothesis for statistical tests
HCD	Higher-energy collisional dissociation
HILIC	Hydrophilic interaction liquid chromatography
ID	Internal diameter
IEA	Inferred from Electronic Annotation (GO evidence code)
LC	Liquid chromatography
MA plot(s)	log-fold change (M) versus log-average expression (A) plot(s)
MF	Molecular function (GO)
miRNA	MicroRNA
mRNA	Messenger RNA
MS	Mass spectrometry
MS/MS	Tandem mass spectrometry
Mut.	Mutant sample
ND	No biological Data available (GO evidence code)
NGM	Nematode growth medium
NR	Not Recorded (obsolete GO evidence code)
PCR	Polymerase chain reaction
ppm	Parts-per-million
QC	Quality control
RBP(s)	RNA-binding protein(s)
RNA	Ribonucleic acid
RNAi	RNA interference
RNA-seq	RNA sequencing
RNP(s)	Ribonucleoprotein(s)
RRM(s)	RNA recognition motif(s)
SD	Standard deviation
SEM	Standard error of the mean
SILAC	Stable isotope labelling by amino acids in cell culture
SNP(s)	Single nucleotide polymorphism(s)
UTR	Untranslated region
ZnF	Zinc finger
